# Supplementary material for: Development of a high throughput human stool specimen processing method for a molecular Helicobacter pylori clarithromycin resistance assay
Source: PLoS One. 2019 Dec 16;14(12):e0224356. doi: 10.1371/journal.pone.0224356 (PMC6913962; doi:10.1371/journal.pone.0224356)
Supplement: S1 Table — (XLSX) [file pone.0224356.s001.xlsx]

## Sheet: GRO
Quantitation Report						Quantitation Report						Quantitation Report						Quantitation Report						Quantitation Report						Quantitation Report
Experiment Information						Experiment Information						Experiment Information						Experiment Information						Experiment Information						Experiment Information
Run Name	Run 2019-01-11 biopsies withOUT MP green beads - alll pos, full plate pt 1					Run Name	Run 2019-01-11 biopsies withOUT MP green beads - alll pos, full plate pt 1					Run Name	Run 2019-01-11 biopsies withOUT MP green beads - alll pos, full plate pt 1					Run Name	Run 2019-01-11 Pt 2 - biopsy feasibility with MagNA Pure and no beads					Run Name	Run 2019-01-11 Pt 2 - biopsy feasibility with MagNA Pure and no beads					Run Name	Run 2019-01-11 Pt 2 - biopsy feasibility with MagNA Pure and no beads
Run Start	2019-01-11 16:27:11					Run Start	2019-01-11 16:27:11					Run Start	2019-01-11 16:27:11					Run Start	2019-01-11 16:29:50					Run Start	2019-01-11 16:29:50					Run Start	2019-01-11 16:29:50
Run Finish	2019-01-11 18:40:59					Run Finish	2019-01-11 18:40:59					Run Finish	2019-01-11 18:40:59					Run Finish	2019-01-11 18:44:18					Run Finish	2019-01-11 18:44:18					Run Finish	2019-01-11 18:44:18
Operator	nfc					Operator	nfc					Operator	nfc					Operator	NFC					Operator	NFC					Operator	NFC
Notes	biopsies withOUT MP green beads - alll pos, full plate (40/80) pt 1 RG # 3809					Notes	biopsies withOUT MP green beads - alll pos, full plate (40/80) pt 1 RG # 3809					Notes	biopsies withOUT MP green beads - alll pos, full plate (40/80) pt 1 RG # 3809					Notes	Pt 2 - biopsy feasibility with MagNA Pure and no beads RG # 3812					Notes	Pt 2 - biopsy feasibility with MagNA Pure and no beads RG # 3812					Notes	Pt 2 - biopsy feasibility with MagNA Pure and no beads RG # 3812
Run On Software Version	Rotor-Gene Q Software 2.3.1.49					Run On Software Version	Rotor-Gene Q Software 2.3.1.49					Run On Software Version	Rotor-Gene Q Software 2.3.1.49					Run On Software Version	Rotor-Gene Q Software 2.3.1.49					Run On Software Version	Rotor-Gene Q Software 2.3.1.49					Run On Software Version	Rotor-Gene Q Software 2.3.1.49
Run Signature	The Run Signature is valid.					Run Signature	The Run Signature is valid.					Run Signature	The Run Signature is valid.					Run Signature	The Run Signature is valid.					Run Signature	The Run Signature is valid.					Run Signature	The Run Signature is valid.
Gain Green	6.67					Gain Green	6.67					Gain Green	6.67					Gain Green	6.67					Gain Green	6.67					Gain Green	6.67
Gain Orange	10					Gain Orange	10					Gain Orange	10					Gain Orange	10					Gain Orange	10					Gain Orange	10
Gain Red	9.33					Gain Red	9.33					Gain Red	9.33					Gain Red	9.33					Gain Red	9.33					Gain Red	9.33
Gain Red 3	3					Gain Red 3	3					Gain Red 3	3					Gain Red 3	3					Gain Red 3	3					Gain Red 3	3
Gain Red 6	6					Gain Red 6	6					Gain Red 6	6					Gain Red 6	6					Gain Red 6	6					Gain Red 6	6
Gain Red 9	9					Gain Red 9	9					Gain Red 9	9					Gain Red 9	9					Gain Red 9	9					Gain Red 9	9
Machine Serial No.	217313					Machine Serial No.	217313					Machine Serial No.	217313					Machine Serial No.	217308					Machine Serial No.	217308					Machine Serial No.	217308
Quantitation Information						Quantitation Information						Quantitation Information						Quantitation Information						Quantitation Information						Quantitation Information
Threshold	0.1					Threshold	0.1					Threshold	0.1					Threshold	0.1					Threshold	0.1					Threshold	0.1
Left Threshold	1					Left Threshold	1					Left Threshold	1					Left Threshold	1					Left Threshold	1					Left Threshold	1
Standard Curve Imported	No					Standard Curve Imported	No					Standard Curve Imported	No					Standard Curve Imported	No					Standard Curve Imported	No					Standard Curve Imported	No
Standard Curve (1)	N/A					Standard Curve (1)	N/A					Standard Curve (1)	N/A					Standard Curve (1)	N/A					Standard Curve (1)	N/A					Standard Curve (1)	N/A
Standard Curve (2)	N/A					Standard Curve (2)	N/A					Standard Curve (2)	N/A					Standard Curve (2)	N/A					Standard Curve (2)	N/A					Standard Curve (2)	N/A
Start normalising from cycle	1					Start normalising from cycle	11					Start normalising from cycle	11					Start normalising from cycle	11					Start normalising from cycle	11					Start normalising from cycle	11
Noise Slope Correction	No					Noise Slope Correction	No					Noise Slope Correction	No					Noise Slope Correction	No					Noise Slope Correction	No					Noise Slope Correction	No
No Template Control Threshold	0					No Template Control Threshold	0					No Template Control Threshold	0					No Template Control Threshold	0					No Template Control Threshold	0					No Template Control Threshold	0
Reaction Efficiency Threshold	Disabled					Reaction Efficiency Threshold	Disabled					Reaction Efficiency Threshold	Disabled					Reaction Efficiency Threshold	Disabled					Reaction Efficiency Threshold	Disabled					Reaction Efficiency Threshold	Disabled
Normalisation Method	Dynamic Tube Normalisation					Normalisation Method	Dynamic Tube Normalisation					Normalisation Method	Dynamic Tube Normalisation					Normalisation Method	Dynamic Tube Normalisation					Normalisation Method	Dynamic Tube Normalisation					Normalisation Method	Dynamic Tube Normalisation
Digital Filter	Light					Digital Filter	Light					Digital Filter	Light					Digital Filter	Light					Digital Filter	Light					Digital Filter	Light
Sample Page	Page 1					Sample Page	Page 1					Sample Page	Page 1					Sample Page	Page 1					Sample Page	Page 1					Sample Page	Page 1
Imported Analysis Settings						Imported Analysis Settings						Imported Analysis Settings						Imported Analysis Settings						Imported Analysis Settings						Imported Analysis Settings
Profile						Profile						Profile						Profile						Profile						Profile
Cycle	Cycle Point					Cycle	Cycle Point					Cycle	Cycle Point					Cycle	Cycle Point					Cycle	Cycle Point					Cycle	Cycle Point
Hold	Hold @ 95°C, 5min 0s					Hold	Hold @ 95°C, 5min 0s					Hold	Hold @ 95°C, 5min 0s					Hold	Hold @ 95°C, 5min 0s					Hold	Hold @ 95°C, 5min 0s					Hold	Hold @ 95°C, 5min 0s
Cycling (50 repeats)	Step 1: Hold @ 95°C, 20s					Cycling (50 repeats)	Step 1: Hold @ 95°C, 20s					Cycling (50 repeats)	Step 1: Hold @ 95°C, 20s					Cycling (50 repeats)	Step 1: Hold @ 95°C, 20s					Cycling (50 repeats)	Step 1: Hold @ 95°C, 20s					Cycling (50 repeats)	Step 1: Hold @ 95°C, 20s
	Step 2: Hold @ 65°C, 60s, acquiring to Cycling A([Green][1][1],[Orange][3][3],[Red][4][7])						Step 2: Hold @ 65°C, 60s, acquiring to Cycling A([Green][1][1],[Orange][3][3],[Red][4][7])						Step 2: Hold @ 65°C, 60s, acquiring to Cycling A([Green][1][1],[Orange][3][3],[Red][4][7])						Step 2: Hold @ 65°C, 60s, acquiring to Cycling A([Green][1][1],[Orange][3][3],[Red][4][7])						Step 2: Hold @ 65°C, 60s, acquiring to Cycling A([Green][1][1],[Orange][3][3],[Red][4][7])						Step 2: Hold @ 65°C, 60s, acquiring to Cycling A([Green][1][1],[Orange][3][3],[Red][4][7])
Melt	Ramp from 50°C to 70°C					Melt	Ramp from 50°C to 70°C					Melt	Ramp from 50°C to 70°C					Melt	Ramp from 50°C to 70°C					Melt	Ramp from 50°C to 70°C					Melt	Ramp from 50°C to 70°C
	Hold for 90s on the 1st step						Hold for 90s on the 1st step						Hold for 90s on the 1st step						Hold for 90s on the 1st step						Hold for 90s on the 1st step						Hold for 90s on the 1st step
	Hold for 10s on next steps,Melt A([Red 3][4][7],[Red 6][4][7],[Red 9][4][7])						Hold for 10s on next steps,Melt A([Red 3][4][7],[Red 6][4][7],[Red 9][4][7])						Hold for 10s on next steps,Melt A([Red 3][4][7],[Red 6][4][7],[Red 9][4][7])						Hold for 10s on next steps,Melt A([Red 3][4][7],[Red 6][4][7],[Red 9][4][7])						Hold for 10s on next steps,Melt A([Red 3][4][7],[Red 6][4][7],[Red 9][4][7])						Hold for 10s on next steps,Melt A([Red 3][4][7],[Red 6][4][7],[Red 9][4][7])
Raw Data For Cycling A.Green						Raw Data For Cycling A.Red						Raw Data For Cycling A.Orange						Raw Data For Cycling A.Green						Raw Data For Cycling A.Red						Raw Data For Cycling A.Orange
No.	Color	Name	Type	Ct		No.	Color	Name	Type	Ct		No.	Color	Name	Type	Ct		No.	Color	Name	Type	Ct		No.	Color	Name	Type	Ct		No.	Color	Name	Type	Ct
1		NTC (with BSA)	NTC			1		NTC (with BSA)	NTC			1		NTC (with BSA)	NTC			1		NTC	NTC			1		NTC	NTC			1		NTC	NTC
2		NTC	NTC			2		NTC	NTC			2		NTC	NTC			2		NTC	NTC	40.48		2		NTC	NTC	41.86		2		NTC	NTC
3		119	Unknown	26.7		3		119	Unknown	27.89		3		119	Unknown	28.07		3		191	Unknown	34.56		3		191	Unknown	37		3		191	Unknown	27.93
4		122	Unknown	26.26		4		122	Unknown	27.11		4		122	Unknown	27.26		4		192	Unknown	18.74		4		192	Unknown	25.42		4		192	Unknown	28.67
5		123	Unknown	20.78		5		123	Unknown	21.76		5		123	Unknown	28.04		5		193	Unknown	25.25		5		193	Unknown	31.54		5		193	Unknown	28.13
6		126	Unknown	21.87		6		126	Unknown	22.94		6		126	Unknown	27.37		6		194	Unknown	23.86		6		194	Unknown	29.62		6		194	Unknown	30.21
7		127	Unknown	32.95		7		127	Unknown	33.68		7		127	Unknown	27.38		7		195	Unknown	22.33		7		195	Unknown	25.57		7		195	Unknown	26.6
8		129	Unknown	32		8		129	Unknown	32.79		8		129	Unknown	27.3		8		196	Unknown	23.91		8		196	Unknown	25.14		8		196	Unknown	28.48
9		131	Unknown	32.94		9		131	Unknown	33.69		9		131	Unknown	26.84		9		197	Unknown	33.48		9		197	Unknown	35.35		9		197	Unknown	27.9
10		133	Unknown	22.5		10		133	Unknown	23.47		10		133	Unknown	28.05		10		198	Unknown	23.55		10		198	Unknown	29.04		10		198	Unknown	29.04
11		137	Unknown	24.83		11		137	Unknown	25.77		11		137	Unknown	28		11		199	Unknown	23.16		11		199	Unknown	23.76		11		199	Unknown	27.14
12		139	Unknown	23.68		12		139	Unknown	24.41		12		139	Unknown	28.41		12		200	Unknown	22.72		12		200	Unknown	24.03		12		200	Unknown	28.96
13		143	Unknown			13		143	Unknown			13		143	Unknown	27.98		13		201	Unknown	23.05		13		201	Unknown	24.21		13		201	Unknown	28.85
14		157	Unknown	19.81		14		157	Unknown	24.69		14		157	Unknown	28.11		14		202	Unknown	24.68		14		202	Unknown	25.85		14		202	Unknown	28.86
15		159	Unknown	21.97		15		159	Unknown	26.46		15		159	Unknown	28.5		15		207	Unknown	23.18		15		207	Unknown	24.26		15		207	Unknown	28.3
16		161	Unknown	22.05		16		161	Unknown	24.28		16		161	Unknown	27.6		16		208	Unknown	23.05		16		208	Unknown	29.18		16		208	Unknown	29.18
17		171	Unknown	23.06		17		171	Unknown	24		17		171	Unknown	28.04		17		209	Unknown	24.88		17		209	Unknown	37.15		17		209	Unknown	28.05
18		176	Unknown	22.1		18		176	Unknown	23.03		18		176	Unknown	27.84		18		210	Unknown	22.61		18		210	Unknown	23.69		18		210	Unknown	28.36
19		182	Unknown	27.9		19		182	Unknown	28.64		19		182	Unknown	27.74		19		215	Unknown	24.48		19		215	Unknown	25.59		19		215	Unknown	28.55
20		186	Unknown	21		20		186	Unknown	22		20		186	Unknown	29.06		20		216	Unknown	25.31		20		216	Unknown	31.1		20		216	Unknown	28.47
21		188	Unknown	28.84		21		188	Unknown	30.02		21		188	Unknown	26.91		21		217	Unknown	24.78		21		217	Unknown	25.87		21		217	Unknown	29.22
22		190	Unknown	25.14		22		190	Unknown	29.52		22		190	Unknown	27.57		22		219	Unknown	21.59		22		219	Unknown	27.52		22		219	Unknown	28.59

## Sheet: Melt
Melt Report							Melt Report						Melt Report						Melt Report						Melt Report					Melt Report
Experiment Information							Experiment Information						Experiment Information						Experiment Information						Experiment Information					Experiment Information
Run Name	Run 2019-01-11 biopsies withOUT MP green beads - alll pos, full plate pt 1						Run Name	Run 2019-01-11 biopsies withOUT MP green beads - alll pos, full plate pt 1					Run Name	Run 2019-01-11 biopsies withOUT MP green beads - alll pos, full plate pt 1					Run Name	Run 2019-01-11 Pt 2 - biopsy feasibility with MagNA Pure and no beads					Run Name	Run 2019-01-11 Pt 2 - biopsy feasibility with MagNA Pure and no beads				Run Name	Run 2019-01-11 Pt 2 - biopsy feasibility with MagNA Pure and no beads
Run Start	2019-01-11 16:27:11						Run Start	2019-01-11 16:27:11					Run Start	2019-01-11 16:27:11					Run Start	2019-01-11 16:29:50					Run Start	2019-01-11 16:29:50				Run Start	2019-01-11 16:29:50
Run Finish	2019-01-11 18:40:59						Run Finish	2019-01-11 18:40:59					Run Finish	2019-01-11 18:40:59					Run Finish	2019-01-11 18:44:18					Run Finish	2019-01-11 18:44:18				Run Finish	2019-01-11 18:44:18
Operator	nfc						Operator	nfc					Operator	nfc					Operator	NFC					Operator	NFC				Operator	NFC
Notes	biopsies withOUT MP green beads - alll pos, full plate (40/80) pt 1 RG # 3809						Notes	biopsies withOUT MP green beads - alll pos, full plate (40/80) pt 1 RG # 3809					Notes	biopsies withOUT MP green beads - alll pos, full plate (40/80) pt 1 RG # 3809					Notes	Pt 2 - biopsy feasibility with MagNA Pure and no beads RG # 3812					Notes	Pt 2 - biopsy feasibility with MagNA Pure and no beads RG # 3812				Notes	Pt 2 - biopsy feasibility with MagNA Pure and no beads RG # 3812
Run On Software Version	Rotor-Gene Q Software 2.3.1.49						Run On Software Version	Rotor-Gene Q Software 2.3.1.49					Run On Software Version	Rotor-Gene Q Software 2.3.1.49					Run On Software Version	Rotor-Gene Q Software 2.3.1.49					Run On Software Version	Rotor-Gene Q Software 2.3.1.49				Run On Software Version	Rotor-Gene Q Software 2.3.1.49
Run Signature	The Run Signature is valid.						Run Signature	The Run Signature is valid.					Run Signature	The Run Signature is valid.					Run Signature	The Run Signature is valid.					Run Signature	The Run Signature is valid.				Run Signature	The Run Signature is valid.
Gain Green	6.67						Gain Green	6.67					Gain Green	6.67					Gain Green	6.67					Gain Green	6.67				Gain Green	6.67
Gain Orange	10						Gain Orange	10					Gain Orange	10					Gain Orange	10					Gain Orange	10				Gain Orange	10
Gain Red	9.33						Gain Red	9.33					Gain Red	9.33					Gain Red	9.33					Gain Red	9.33				Gain Red	9.33
Gain Red 3	3						Gain Red 3	3					Gain Red 3	3					Gain Red 3	3					Gain Red 3	3				Gain Red 3	3
Gain Red 6	6						Gain Red 6	6					Gain Red 6	6					Gain Red 6	6					Gain Red 6	6				Gain Red 6	6
Gain Red 9	9						Gain Red 9	9					Gain Red 9	9					Gain Red 9	9					Gain Red 9	9				Gain Red 9	9
Machine Serial No.	217313						Machine Serial No.	217313					Machine Serial No.	217313					Machine Serial No.	217308					Machine Serial No.	217308				Machine Serial No.	217308
Melt Information							Melt Information						Melt Information						Melt Information						Melt Information					Melt Information
Digital Filter	Heavy						Digital Filter	Heavy					Digital Filter	Heavy					Digital Filter	Heavy					Digital Filter	Heavy				Digital Filter	Heavy
Imported Analysis Settings							Imported Analysis Settings						Imported Analysis Settings						Imported Analysis Settings						Imported Analysis Settings					Imported Analysis Settings
Sample Page	Page 1						Sample Page	Page 1					Sample Page	Page 1					Sample Page	Page 1					Sample Page	Page 1				Sample Page	Page 1
Temp. Threshold	0°C						Temp. Threshold	0°C					Temp. Threshold	0°C					Temp. Threshold	0°C					Temp. Threshold	0°C				Temp. Threshold	0°C
Threshold	0						Threshold	0					Threshold	0					Threshold	0					Threshold	0				Threshold	0
Profile							Profile						Profile						Profile						Profile					Profile
Cycle	Cycle Point						Cycle	Cycle Point					Cycle	Cycle Point					Cycle	Cycle Point					Cycle	Cycle Point				Cycle	Cycle Point
Hold	Hold @ 95°C, 5min 0s						Hold	Hold @ 95°C, 5min 0s					Hold	Hold @ 95°C, 5min 0s					Hold	Hold @ 95°C, 5min 0s					Hold	Hold @ 95°C, 5min 0s				Hold	Hold @ 95°C, 5min 0s
Cycling (50 repeats)	Step 1: Hold @ 95°C, 20s						Cycling (50 repeats)	Step 1: Hold @ 95°C, 20s					Cycling (50 repeats)	Step 1: Hold @ 95°C, 20s					Cycling (50 repeats)	Step 1: Hold @ 95°C, 20s					Cycling (50 repeats)	Step 1: Hold @ 95°C, 20s				Cycling (50 repeats)	Step 1: Hold @ 95°C, 20s
	Step 2: Hold @ 65°C, 60s, acquiring to Cycling A([Green][1][1],[Orange][3][3],[Red][4][7])							Step 2: Hold @ 65°C, 60s, acquiring to Cycling A([Green][1][1],[Orange][3][3],[Red][4][7])						Step 2: Hold @ 65°C, 60s, acquiring to Cycling A([Green][1][1],[Orange][3][3],[Red][4][7])						Step 2: Hold @ 65°C, 60s, acquiring to Cycling A([Green][1][1],[Orange][3][3],[Red][4][7])						Step 2: Hold @ 65°C, 60s, acquiring to Cycling A([Green][1][1],[Orange][3][3],[Red][4][7])					Step 2: Hold @ 65°C, 60s, acquiring to Cycling A([Green][1][1],[Orange][3][3],[Red][4][7])
Melt	Ramp from 50°C to 70°C						Melt	Ramp from 50°C to 70°C					Melt	Ramp from 50°C to 70°C					Melt	Ramp from 50°C to 70°C					Melt	Ramp from 50°C to 70°C				Melt	Ramp from 50°C to 70°C
	Hold for 90s on the 1st step							Hold for 90s on the 1st step						Hold for 90s on the 1st step						Hold for 90s on the 1st step						Hold for 90s on the 1st step					Hold for 90s on the 1st step
	Hold for 10s on next steps,Melt A([Red 3][4][7],[Red 6][4][7],[Red 9][4][7])							Hold for 10s on next steps,Melt A([Red 3][4][7],[Red 6][4][7],[Red 9][4][7])						Hold for 10s on next steps,Melt A([Red 3][4][7],[Red 6][4][7],[Red 9][4][7])						Hold for 10s on next steps,Melt A([Red 3][4][7],[Red 6][4][7],[Red 9][4][7])						Hold for 10s on next steps,Melt A([Red 3][4][7],[Red 6][4][7],[Red 9][4][7])					Hold for 10s on next steps,Melt A([Red 3][4][7],[Red 6][4][7],[Red 9][4][7])
Melt data for Melt A.Red 3							Melt data for Melt A.Red 6						Melt data for Melt A.Red 9						Melt data for Melt A.Red 3						Melt data for Melt A.Red 6					Melt data for Melt A.Red 9
No.	Color	Name	Peak 1	Peak 2	Peak 3		No.	Color	Name	Peak 1	Peak 2		No.	Color	Name	Peak 1	Peak 2		No.	Color	Name	Peak 1	Peak 2		No.	Color	Name	Peak 1		No.	Color	Name	Peak 1
1		NTC (with BSA)	59.8				1		NTC (with BSA)	62.8			1		NTC (with BSA)				1		NTC	57			1		NTC			1		NTC
2		NTC					2		NTC	56.3	67		2		NTC	51.7			2		NTC	55.8	66.8		2		NTC	56		2		NTC	55.7
3		119	61				3		119	60.5			3		119	60.3			3		191	61			3		191	60.5		3		191	60
4		122	60				4		122	59.5			4		122	59.5			4		192	56.3			4		192	56		4		192	55.5
5		123	58.3				5		123	57	58.5		5		123	56.5			5		193	56			5		193	55.7		5		193	55.5
6		126	59.2				6		126	59.2			6		126	57.5			6		194	55.2			6		194	54.8		6		194	54.5
7		127	61.5				7		127	61.5			7		127	61			7		195	55.5			7		195	55		7		195	54.5
8		129	61.3				8		129	60.8			8		129	60.5			8		196	60.2			8		196	60.2		8		196	59.7
9		131	61.5				9		131	61			9		131	60.8			9		197	61			9		197	61.5		9		197	61
10		133	59				10		133	58.5			10		133	58.2			10		198	55.2			10		198	55		10		198	54.5
11		137	60.7				11		137	60			11		137	59.7			11		199	60.5			11		199	59.7		11		199	59.5
12		139	60				12		139	59			12		139	59			12		200	60.5			12		200	60		12		200	59.2
13		143	53.2	56.5	58.5		13		143	63.8	66		13		143	54.3	64.8		13		201	60.5			13		201	59.8		13		201	59.5
14		157	55.5				14		157	55.2			14		157	54.7			14		202	61			14		202	60.3		14		202	59.7
15		159	56.2				15		159	56			15		159	55.5			15		207	60.5			15		207	60		15		207	59.3
16		161	60.8				16		161	60.5			16		161	60			16		208	55.3			16		208	55		16		208	54.5
17		171	59.8				17		171	59			17		171	58.8			17		209	55.3			17		209	55		17		209	54.5
18		176	60				18		176	59			18		176	59			18		210	59.8			18		210	59.8		18		210	59
19		182	60.3				19		182	60.2			19		182	59.7			19		215	60.5			19		215	60		19		215	59.5
20		186	59				20		186	58.5			20		186	58			20		216	55.3			20		216	55.2		20		216	54.7
21		188	61				21		188	60.8			21		188	60.5			21		217	60.3			21		217	60.3		21		217	59.5
22		190	55.5				22		190	55			22		190	54.8			22		219	56.2			22		219	55.8		22		219	55.5

## Sheet: GRO 2
Quantitation Report						Quantitation Report						Quantitation Report						Quantitation Report						Quantitation Report						Quantitation Report
Experiment Information						Experiment Information						Experiment Information						Experiment Information						Experiment Information						Experiment Information
Run Name	Run 2019-01-14 biopsies withOUT MP green beads - alll pos, full plate pt 2, Project Ferris titered stool					Run Name	Run 2019-01-14 biopsies withOUT MP green beads - alll pos, full plate pt 2, Project Ferris titered stool					Run Name	Run 2019-01-14 biopsies withOUT MP green beads - alll pos, full plate pt 2, Project Ferris titered stool					Run Name	Run 2019-01-14 Pt 2 - biopsy feasibility with MagNA Pure and no beads 40 of 80					Run Name	Run 2019-01-14 Pt 2 - biopsy feasibility with MagNA Pure and no beads 40 of 80					Run Name	Run 2019-01-14 Pt 2 - biopsy feasibility with MagNA Pure and no beads 40 of 80
Run Start	2019-01-14 16:36:32					Run Start	2019-01-14 16:36:32					Run Start	2019-01-14 16:36:32					Run Start	2019-01-14 16:42:34					Run Start	2019-01-14 16:42:34					Run Start	2019-01-14 16:42:34
Run Finish	2019-01-14 18:50:26					Run Finish	2019-01-14 18:50:26					Run Finish	2019-01-14 18:50:26					Run Finish	2019-01-14 18:57:01					Run Finish	2019-01-14 18:57:01					Run Finish	2019-01-14 18:57:01
Operator	nfc					Operator	nfc					Operator	nfc					Operator	NFC					Operator	NFC					Operator	NFC
Notes	biopsies withOUT MP green beads - alll pos, full plate (40/80) pt 2, Project Ferris titered stool RG # 3809					Notes	biopsies withOUT MP green beads - alll pos, full plate (40/80) pt 2, Project Ferris titered stool RG # 3809					Notes	biopsies withOUT MP green beads - alll pos, full plate (40/80) pt 2, Project Ferris titered stool RG # 3809					Notes	Pt 2 - biopsy feasibility with MagNA Pure and no beads 40 of 80 RG # 3812					Notes	Pt 2 - biopsy feasibility with MagNA Pure and no beads 40 of 80 RG # 3812					Notes	Pt 2 - biopsy feasibility with MagNA Pure and no beads 40 of 80 RG # 3812
Run On Software Version	Rotor-Gene Q Software 2.3.1.49					Run On Software Version	Rotor-Gene Q Software 2.3.1.49					Run On Software Version	Rotor-Gene Q Software 2.3.1.49					Run On Software Version	Rotor-Gene Q Software 2.3.1.49					Run On Software Version	Rotor-Gene Q Software 2.3.1.49					Run On Software Version	Rotor-Gene Q Software 2.3.1.49
Run Signature	The Run Signature is valid.					Run Signature	The Run Signature is valid.					Run Signature	The Run Signature is valid.					Run Signature	The Run Signature is valid.					Run Signature	The Run Signature is valid.					Run Signature	The Run Signature is valid.
Gain Green	6.67					Gain Green	6.67					Gain Green	6.67					Gain Green	8					Gain Green	8					Gain Green	8
Gain Orange	10					Gain Orange	10					Gain Orange	10					Gain Orange	10					Gain Orange	10					Gain Orange	10
Gain Red	9.33					Gain Red	9.33					Gain Red	9.33					Gain Red	9.33					Gain Red	9.33					Gain Red	9.33
Gain Red 3	3					Gain Red 3	3					Gain Red 3	3					Gain Red 3	3					Gain Red 3	3					Gain Red 3	3
Gain Red 6	6					Gain Red 6	6					Gain Red 6	6					Gain Red 6	6					Gain Red 6	6					Gain Red 6	6
Gain Red 9	9					Gain Red 9	9					Gain Red 9	9					Gain Red 9	9					Gain Red 9	9					Gain Red 9	9
Machine Serial No.	217313					Machine Serial No.	217313					Machine Serial No.	217313					Machine Serial No.	217308					Machine Serial No.	217308					Machine Serial No.	217308
Quantitation Information						Quantitation Information						Quantitation Information						Quantitation Information						Quantitation Information						Quantitation Information
Threshold	0.1					Threshold	0.1					Threshold	0.1					Threshold	0.1					Threshold	0.1					Threshold	0.1
Left Threshold	1					Left Threshold	1					Left Threshold	1					Left Threshold	1					Left Threshold	1					Left Threshold	1
Standard Curve Imported	No					Standard Curve Imported	No					Standard Curve Imported	No					Standard Curve Imported	No					Standard Curve Imported	No					Standard Curve Imported	No
Standard Curve (1)	N/A					Standard Curve (1)	N/A					Standard Curve (1)	N/A					Standard Curve (1)	N/A					Standard Curve (1)	N/A					Standard Curve (1)	N/A
Standard Curve (2)	N/A					Standard Curve (2)	N/A					Standard Curve (2)	N/A					Standard Curve (2)	N/A					Standard Curve (2)	N/A					Standard Curve (2)	N/A
Start normalising from cycle	11					Start normalising from cycle	11					Start normalising from cycle	11					Start normalising from cycle	11					Start normalising from cycle	11					Start normalising from cycle	11
Noise Slope Correction	No					Noise Slope Correction	No					Noise Slope Correction	No					Noise Slope Correction	No					Noise Slope Correction	No					Noise Slope Correction	No
No Template Control Threshold	0					No Template Control Threshold	0					No Template Control Threshold	0					No Template Control Threshold	0					No Template Control Threshold	0					No Template Control Threshold	0
Reaction Efficiency Threshold	Disabled					Reaction Efficiency Threshold	Disabled					Reaction Efficiency Threshold	Disabled					Reaction Efficiency Threshold	Disabled					Reaction Efficiency Threshold	Disabled					Reaction Efficiency Threshold	Disabled
Normalisation Method	Dynamic Tube Normalisation					Normalisation Method	Dynamic Tube Normalisation					Normalisation Method	Dynamic Tube Normalisation					Normalisation Method	Dynamic Tube Normalisation					Normalisation Method	Dynamic Tube Normalisation					Normalisation Method	Dynamic Tube Normalisation
Digital Filter	Light					Digital Filter	Light					Digital Filter	Light					Digital Filter	Light					Digital Filter	Light					Digital Filter	Light
Sample Page	Page 1					Sample Page	Page 1					Sample Page	Page 1					Sample Page	Page 1					Sample Page	Page 1					Sample Page	Page 1
Imported Analysis Settings						Imported Analysis Settings						Imported Analysis Settings						Imported Analysis Settings						Imported Analysis Settings						Imported Analysis Settings
Profile						Profile						Profile						Profile						Profile						Profile
Cycle	Cycle Point					Cycle	Cycle Point					Cycle	Cycle Point					Cycle	Cycle Point					Cycle	Cycle Point					Cycle	Cycle Point
Hold	Hold @ 95°C, 5min 0s					Hold	Hold @ 95°C, 5min 0s					Hold	Hold @ 95°C, 5min 0s					Hold	Hold @ 95°C, 5min 0s					Hold	Hold @ 95°C, 5min 0s					Hold	Hold @ 95°C, 5min 0s
Cycling (50 repeats)	Step 1: Hold @ 95°C, 20s					Cycling (50 repeats)	Step 1: Hold @ 95°C, 20s					Cycling (50 repeats)	Step 1: Hold @ 95°C, 20s					Cycling (50 repeats)	Step 1: Hold @ 95°C, 20s					Cycling (50 repeats)	Step 1: Hold @ 95°C, 20s					Cycling (50 repeats)	Step 1: Hold @ 95°C, 20s
	Step 2: Hold @ 65°C, 60s, acquiring to Cycling A([Green][1][1],[Orange][3][3],[Red][4][7])						Step 2: Hold @ 65°C, 60s, acquiring to Cycling A([Green][1][1],[Orange][3][3],[Red][4][7])						Step 2: Hold @ 65°C, 60s, acquiring to Cycling A([Green][1][1],[Orange][3][3],[Red][4][7])						Step 2: Hold @ 65°C, 60s, acquiring to Cycling A([Green][1][1],[Orange][3][3],[Red][4][7])						Step 2: Hold @ 65°C, 60s, acquiring to Cycling A([Green][1][1],[Orange][3][3],[Red][4][7])						Step 2: Hold @ 65°C, 60s, acquiring to Cycling A([Green][1][1],[Orange][3][3],[Red][4][7])
Melt	Ramp from 50°C to 70°C					Melt	Ramp from 50°C to 70°C					Melt	Ramp from 50°C to 70°C					Melt	Ramp from 50°C to 70°C					Melt	Ramp from 50°C to 70°C					Melt	Ramp from 50°C to 70°C
	Hold for 90s on the 1st step						Hold for 90s on the 1st step						Hold for 90s on the 1st step						Hold for 90s on the 1st step						Hold for 90s on the 1st step						Hold for 90s on the 1st step
	Hold for 10s on next steps,Melt A([Red 3][4][7],[Red 6][4][7],[Red 9][4][7])						Hold for 10s on next steps,Melt A([Red 3][4][7],[Red 6][4][7],[Red 9][4][7])						Hold for 10s on next steps,Melt A([Red 3][4][7],[Red 6][4][7],[Red 9][4][7])						Hold for 10s on next steps,Melt A([Red 3][4][7],[Red 6][4][7],[Red 9][4][7])						Hold for 10s on next steps,Melt A([Red 3][4][7],[Red 6][4][7],[Red 9][4][7])						Hold for 10s on next steps,Melt A([Red 3][4][7],[Red 6][4][7],[Red 9][4][7])
Raw Data For Cycling A.Green						Raw Data For Cycling A.Red						Raw Data For Cycling A.Orange						Raw Data For Cycling A.Green						Raw Data For Cycling A.Red						Raw Data For Cycling A.Orange
No.	Color	Name	Type	Ct		No.	Color	Name	Type	Ct		No.	Color	Name	Type	Ct		No.	Color	Name	Type	Ct		No.	Color	Name	Type	Ct		No.	Color	Name	Type	Ct
1		NTC (with BSA)	NTC			1		NTC (with BSA)	NTC			1		NTC (with BSA)	NTC			1		NTC	NTC			1		NTC	NTC			1		NTC	NTC
2		41	Unknown	21.26		2		41	Unknown	21.82		2		41	Unknown	29		2		61	Unknown	19.19		2		61	Unknown	20.86		2		61	Unknown	28.71
3		42	Unknown	27.21		3		42	Unknown	27.99		3		42	Unknown	28.32		3		62	Unknown	25.73		3		62	Unknown	27.51		3		62	Unknown	28.95
4		43	Unknown	20.26		4		43	Unknown	21.04		4		43	Unknown	28.26		4		63	Unknown	27.81		4		63	Unknown	29.31		4		63	Unknown	28.12
5		44	Unknown	22.21		5		44	Unknown	22.97		5		44	Unknown	28.42		5		64	Unknown	24.06		5		64	Unknown	25.71		5		64	Unknown	28.47
6		45	Unknown	24.97		6		45	Unknown	25.71		6		45	Unknown	28.58		6		65	Unknown	27.81		6		65	Unknown	29.45		6		65	Unknown	28.74
7		46	Unknown	21.35		7		46	Unknown	22.15		7		46	Unknown	30.95		7		66	Unknown	24.32		7		66	Unknown	26.19		7		66	Unknown	28.15
8		47	Unknown	26.3		8		47	Unknown	26.96		8		47	Unknown	29.1		8		67	Unknown	23.62		8		67	Unknown	25.41		8		67	Unknown	30.36
9		48	Unknown	24.58		9		48	Unknown	25.34		9		48	Unknown	28.4		9		68	Unknown	21.61		9		68	Unknown	23.19		9		68	Unknown	28.92
10		49	Unknown	19.35		10		49	Unknown	20.18		10		49	Unknown	29.07		10		69	Unknown	20.64		10		69	Unknown	26.86		10		69	Unknown	28.68
11		50	Unknown	21.01		11		50	Unknown	21.97		11		50	Unknown	28.78		11		70	Unknown	27.48		11		70	Unknown	29.14		11		70	Unknown	28.39
12		51	Unknown	20.83		12		51	Unknown	22.35		12		51	Unknown	29.28		12		71	Unknown	24.11		12		71	Unknown	31.03		12		71	Unknown	29.37
13		52	Unknown	33.3		13		52	Unknown	33.8		13		52	Unknown	28.38		13		72	Unknown	24.29		13		72	Unknown	26.01		13		72	Unknown	29.49
14		53	Unknown	21.98		14		53	Unknown	23.67		14		53	Unknown	29.53		14		73	Unknown	19.06		14		73	Unknown	20.9		14		73	Unknown	28.7
15		54	Unknown	23.75		15		54	Unknown	24.97		15		54	Unknown	30.8		15		74	Unknown	21.74		15		74	Unknown	24.42		15		74	Unknown	30.32
16		55	Unknown	25.28		16		55	Unknown	26.27		16		55	Unknown	28.96		16		75	Unknown	20.55		16		75	Unknown	22.38		16		75	Unknown	29.65
17		56	Unknown	31.67		17		56	Unknown	32.59		17		56	Unknown	30.11		17		76	Unknown	20.7		17		76	Unknown	26.38		17		76	Unknown	29.03
18		57	Unknown	21.61		18		57	Unknown	22.47		18		57	Unknown	28.48		18		77	Unknown	24.32		18		77	Unknown	25.88		18		77	Unknown	28.49
19		58	Unknown	21.66		19		58	Unknown	22.38		19		58	Unknown	29.55		19		78	Unknown	24.5		19		78	Unknown	26.25		19		78	Unknown	28.59
20		59	Unknown	21.77		20		59	Unknown	22.57		20		59	Unknown	28.12		20		79	Unknown	19.48		20		79	Unknown	25.66		20		79	Unknown	28.72
21		60	Unknown	23.96		21		60	Unknown	24.71		21		60	Unknown	27.76		21		80	Unknown	24.41		21		80	Unknown	25.82		21		80	Unknown	29.37
-						-						-

## Sheet: Melt 2
Melt Report					Melt Report						Melt Report					Melt Report					Melt Report							Melt Report
Experiment Information					Experiment Information						Experiment Information					Experiment Information					Experiment Information							Experiment Information
Run Name	Run 2019-01-14 biopsies withOUT MP green beads - alll pos, full plate pt 2, Project Ferris titered stool				Run Name	Run 2019-01-14 biopsies withOUT MP green beads - alll pos, full plate pt 2, Project Ferris titered stool					Run Name	Run 2019-01-14 biopsies withOUT MP green beads - alll pos, full plate pt 2, Project Ferris titered stool				Run Name	Run 2019-01-14 Pt 2 - biopsy feasibility with MagNA Pure and no beads 40 of 80				Run Name	Run 2019-01-14 Pt 2 - biopsy feasibility with MagNA Pure and no beads 40 of 80						Run Name	Run 2019-01-14 Pt 2 - biopsy feasibility with MagNA Pure and no beads 40 of 80
Run Start	2019-01-14 16:36:32				Run Start	2019-01-14 16:36:32					Run Start	2019-01-14 16:36:32				Run Start	2019-01-14 16:42:34				Run Start	2019-01-14 16:42:34						Run Start	2019-01-14 16:42:34
Run Finish	2019-01-14 18:50:26				Run Finish	2019-01-14 18:50:26					Run Finish	2019-01-14 18:50:26				Run Finish	2019-01-14 18:57:01				Run Finish	2019-01-14 18:57:01						Run Finish	2019-01-14 18:57:01
Operator	nfc				Operator	nfc					Operator	nfc				Operator	NFC				Operator	NFC						Operator	NFC
Notes	biopsies withOUT MP green beads - alll pos, full plate (40/80) pt 2, Project Ferris titered stool RG # 3809				Notes	biopsies withOUT MP green beads - alll pos, full plate (40/80) pt 2, Project Ferris titered stool RG # 3809					Notes	biopsies withOUT MP green beads - alll pos, full plate (40/80) pt 2, Project Ferris titered stool RG # 3809				Notes	Pt 2 - biopsy feasibility with MagNA Pure and no beads 40 of 80 RG # 3812				Notes	Pt 2 - biopsy feasibility with MagNA Pure and no beads 40 of 80 RG # 3812						Notes	Pt 2 - biopsy feasibility with MagNA Pure and no beads 40 of 80 RG # 3812
Run On Software Version	Rotor-Gene Q Software 2.3.1.49				Run On Software Version	Rotor-Gene Q Software 2.3.1.49					Run On Software Version	Rotor-Gene Q Software 2.3.1.49				Run On Software Version	Rotor-Gene Q Software 2.3.1.49				Run On Software Version	Rotor-Gene Q Software 2.3.1.49						Run On Software Version	Rotor-Gene Q Software 2.3.1.49
Run Signature	The Run Signature is valid.				Run Signature	The Run Signature is valid.					Run Signature	The Run Signature is valid.				Run Signature	The Run Signature is valid.				Run Signature	The Run Signature is valid.						Run Signature	The Run Signature is valid.
Gain Green	6.67				Gain Green	6.67					Gain Green	6.67				Gain Green	8				Gain Green	8						Gain Green	8
Gain Orange	10				Gain Orange	10					Gain Orange	10				Gain Orange	10				Gain Orange	10						Gain Orange	10
Gain Red	9.33				Gain Red	9.33					Gain Red	9.33				Gain Red	9.33				Gain Red	9.33						Gain Red	9.33
Gain Red 3	3				Gain Red 3	3					Gain Red 3	3				Gain Red 3	3				Gain Red 3	3						Gain Red 3	3
Gain Red 6	6				Gain Red 6	6					Gain Red 6	6				Gain Red 6	6				Gain Red 6	6						Gain Red 6	6
Gain Red 9	9				Gain Red 9	9					Gain Red 9	9				Gain Red 9	9				Gain Red 9	9						Gain Red 9	9
Machine Serial No.	217313				Machine Serial No.	217313					Machine Serial No.	217313				Machine Serial No.	217308				Machine Serial No.	217308						Machine Serial No.	217308
Melt Information					Melt Information						Melt Information					Melt Information					Melt Information							Melt Information
Digital Filter	Heavy				Digital Filter	Heavy					Digital Filter	Heavy				Digital Filter	Heavy				Digital Filter	Heavy						Digital Filter	Heavy
Imported Analysis Settings					Imported Analysis Settings						Imported Analysis Settings					Imported Analysis Settings					Imported Analysis Settings							Imported Analysis Settings
Sample Page	Page 1				Sample Page	Page 1					Sample Page	Page 1				Sample Page	Page 1				Sample Page	Page 1						Sample Page	Page 1
Temp. Threshold	0°C				Temp. Threshold	0°C					Temp. Threshold	0°C				Temp. Threshold	0°C				Temp. Threshold	0°C						Temp. Threshold	0°C
Threshold	0				Threshold	0					Threshold	0				Threshold	0				Threshold	0						Threshold	0
Profile					Profile						Profile					Profile					Profile							Profile
Cycle	Cycle Point				Cycle	Cycle Point					Cycle	Cycle Point				Cycle	Cycle Point				Cycle	Cycle Point						Cycle	Cycle Point
Hold	Hold @ 95°C, 5min 0s				Hold	Hold @ 95°C, 5min 0s					Hold	Hold @ 95°C, 5min 0s				Hold	Hold @ 95°C, 5min 0s				Hold	Hold @ 95°C, 5min 0s						Hold	Hold @ 95°C, 5min 0s
Cycling (50 repeats)	Step 1: Hold @ 95°C, 20s				Cycling (50 repeats)	Step 1: Hold @ 95°C, 20s					Cycling (50 repeats)	Step 1: Hold @ 95°C, 20s				Cycling (50 repeats)	Step 1: Hold @ 95°C, 20s				Cycling (50 repeats)	Step 1: Hold @ 95°C, 20s						Cycling (50 repeats)	Step 1: Hold @ 95°C, 20s
	Step 2: Hold @ 65°C, 60s, acquiring to Cycling A([Green][1][1],[Orange][3][3],[Red][4][7])					Step 2: Hold @ 65°C, 60s, acquiring to Cycling A([Green][1][1],[Orange][3][3],[Red][4][7])						Step 2: Hold @ 65°C, 60s, acquiring to Cycling A([Green][1][1],[Orange][3][3],[Red][4][7])					Step 2: Hold @ 65°C, 60s, acquiring to Cycling A([Green][1][1],[Orange][3][3],[Red][4][7])					Step 2: Hold @ 65°C, 60s, acquiring to Cycling A([Green][1][1],[Orange][3][3],[Red][4][7])							Step 2: Hold @ 65°C, 60s, acquiring to Cycling A([Green][1][1],[Orange][3][3],[Red][4][7])
Melt	Ramp from 50°C to 70°C				Melt	Ramp from 50°C to 70°C					Melt	Ramp from 50°C to 70°C				Melt	Ramp from 50°C to 70°C				Melt	Ramp from 50°C to 70°C						Melt	Ramp from 50°C to 70°C
	Hold for 90s on the 1st step					Hold for 90s on the 1st step						Hold for 90s on the 1st step					Hold for 90s on the 1st step					Hold for 90s on the 1st step							Hold for 90s on the 1st step
	Hold for 10s on next steps,Melt A([Red 3][4][7],[Red 6][4][7],[Red 9][4][7])					Hold for 10s on next steps,Melt A([Red 3][4][7],[Red 6][4][7],[Red 9][4][7])						Hold for 10s on next steps,Melt A([Red 3][4][7],[Red 6][4][7],[Red 9][4][7])					Hold for 10s on next steps,Melt A([Red 3][4][7],[Red 6][4][7],[Red 9][4][7])					Hold for 10s on next steps,Melt A([Red 3][4][7],[Red 6][4][7],[Red 9][4][7])							Hold for 10s on next steps,Melt A([Red 3][4][7],[Red 6][4][7],[Red 9][4][7])
Melt data for Melt A.Red 3					Melt data for Melt A.Red 6						Melt data for Melt A.Red 9					Melt data for Melt A.Red 3					Melt data for Melt A.Red 6							Melt data for Melt A.Red 9
No.	Color	Name	Peak 1		No.	Color	Name	Peak 1	Peak 2		No.	Color	Name	Peak 1		No.	Color	Name	Peak 1		No.	Color	Name	Peak 1	Peak 2	Peak 3		No.	Color	Name	Peak 1
1		NTC (with BSA)	58.5		1		NTC (with BSA)	54.5	58.5		1		NTC (with BSA)			1		NTC			1		NTC	55.8	58.8	61.2		1		NTC
2		41	59		2		41	57	58		2		41	57		2		61	59.2		2		61	58.5				2		61	58.8
3		42	60.8		3		42	60.2			3		42	60		3		62	59.7		3		62	60.3				3		62	60
4		43	59.2		4		43	58.3			4		43	58		4		63	61		4		63	60				4		63	60
5		44	59.3		5		44	57.8			5		44	57		5		64	59.7		5		64	60				5		64	59.5
6		45	60.2		6		45	59.3			6		45	58.5		6		65	60.2		6		65	59.7				6		65	60
7		46	59.5		7		46	59			7		46	58.5		7		66	60		7		66	59.5				7		66	59.5
8		47	60.2		8		47	60.3			8		47	59.8		8		67	60.8		8		67	59.8				8		67	59.3
9		48	60		9		48	59.8			9		48	59		9		68	59.5		9		68	60.2				9		68	59.2
10		49	59.7		10		49	58			10		49	57.7		10		69	55.5		10		69	55				10		69	54.5
11		50	60.3		11		50	59.5			11		50	59		11		70	61		11		70	60.7				11		70	60.3
12		51	61.2		12		51	60.7			12		51	60		12		71	55.5		12		71	55				12		71	54.5
13		52	62		13		52	61.5			13		52	61.2		13		72	60.5		13		72	60.5				13		72	59.5
14		53	60.3		14		53	60.5			14		53	60.3		14		73	59.2		14		73	59.5				14		73	58.5
15		54	59.3		15		54	58.3			15		54	58.2		15		74	61		15		74	60.5				15		74	60.3
16		55	60.7		16		55	60			16		55	59.7		16		75	59.5		16		75	59.2				16		75	59.3
17		56	61.3		17		56	61			17		56	60.7		17		76	55.3		17		76	55				17		76	54.5
18		57	59.5		18		57	58.5			18		57	58.2		18		77	60.5		18		77	59.8				18		77	59.7
19		58	59		19		58	58.3			19		58	57.8		19		78	60.2		19		78	59.8				19		78	59.5
20		59	59.3		20		59	58.5			20		59	58.8		20		79	55.3		20		79	55				20		79	54.5
21		60	60		21		60	59.8			21		60	58.8		21		80	60.3		21		80	60				21		80	60

## Sheet: GRO 3
Quantitation Report						Quantitation Report						Quantitation Report
Experiment Information						Experiment Information						Experiment Information
Run Name	Run 2019-01-09 biopsies withOUT MP green beads - cross contamination, alternating neg and pos					Run Name	Run 2019-01-09 biopsies withOUT MP green beads - cross contamination, alternating neg and pos					Run Name	Run 2019-01-09 biopsies withOUT MP green beads - cross contamination, alternating neg and pos
Run Start	2019-01-09 14:28:17					Run Start	2019-01-09 14:28:17					Run Start	2019-01-09 14:28:17
Run Finish	2019-01-09 16:41:51					Run Finish	2019-01-09 16:41:51					Run Finish	2019-01-09 16:41:51
Operator	nfc					Operator	nfc					Operator	nfc
Notes	biopsies withOUT MP green beads - cross contamination, alternating neg and pos RG # 3809					Notes	biopsies withOUT MP green beads - cross contamination, alternating neg and pos RG # 3809					Notes	biopsies withOUT MP green beads - cross contamination, alternating neg and pos RG # 3809
Run On Software Version	Rotor-Gene Q Software 2.3.1.49					Run On Software Version	Rotor-Gene Q Software 2.3.1.49					Run On Software Version	Rotor-Gene Q Software 2.3.1.49
Run Signature	The Run Signature is valid.					Run Signature	The Run Signature is valid.					Run Signature	The Run Signature is valid.
Gain Green	6.67					Gain Green	6.67					Gain Green	6.67
Gain Orange	10					Gain Orange	10					Gain Orange	10
Gain Red	9.33					Gain Red	9.33					Gain Red	9.33
Gain Red 3	3					Gain Red 3	3					Gain Red 3	3
Gain Red 6	6					Gain Red 6	6					Gain Red 6	6
Gain Red 9	9					Gain Red 9	9					Gain Red 9	9
Machine Serial No.	217313					Machine Serial No.	217313					Machine Serial No.	217313
Quantitation Information						Quantitation Information						Quantitation Information
Threshold	0.1					Threshold	0.1					Threshold	0.1
Left Threshold	1					Left Threshold	1					Left Threshold	0
Standard Curve Imported	No					Standard Curve Imported	No					Standard Curve Imported	No
Standard Curve (1)	N/A					Standard Curve (1)	N/A					Standard Curve (1)	N/A
Standard Curve (2)	N/A					Standard Curve (2)	N/A					Standard Curve (2)	N/A
Start normalising from cycle	11					Start normalising from cycle	11					Start normalising from cycle	11
Noise Slope Correction	No					Noise Slope Correction	No					Noise Slope Correction	No
No Template Control Threshold	0					No Template Control Threshold	0					No Template Control Threshold	0
Reaction Efficiency Threshold	Disabled					Reaction Efficiency Threshold	Disabled					Reaction Efficiency Threshold	Disabled
Normalisation Method	Dynamic Tube Normalisation					Normalisation Method	Dynamic Tube Normalisation					Normalisation Method	Dynamic Tube Normalisation
Digital Filter	Light					Digital Filter	Light					Digital Filter	Light
Sample Page	Page 1					Sample Page	Page 1					Sample Page	Page 1
Imported Analysis Settings						Imported Analysis Settings						Imported Analysis Settings
Profile						Profile						Profile
Cycle	Cycle Point					Cycle	Cycle Point					Cycle	Cycle Point
Hold	Hold @ 95°C, 5min 0s					Hold	Hold @ 95°C, 5min 0s					Hold	Hold @ 95°C, 5min 0s
Cycling (50 repeats)	Step 1: Hold @ 95°C, 20s					Cycling (50 repeats)	Step 1: Hold @ 95°C, 20s					Cycling (50 repeats)	Step 1: Hold @ 95°C, 20s
	Step 2: Hold @ 65°C, 60s, acquiring to Cycling A([Green][1][1],[Orange][3][3],[Red][4][7])						Step 2: Hold @ 65°C, 60s, acquiring to Cycling A([Green][1][1],[Orange][3][3],[Red][4][7])						Step 2: Hold @ 65°C, 60s, acquiring to Cycling A([Green][1][1],[Orange][3][3],[Red][4][7])
Melt	Ramp from 50°C to 70°C					Melt	Ramp from 50°C to 70°C					Melt	Ramp from 50°C to 70°C
	Hold for 90s on the 1st step						Hold for 90s on the 1st step						Hold for 90s on the 1st step
	Hold for 10s on next steps,Melt A([Red 3][4][7],[Red 6][4][7],[Red 9][4][7])						Hold for 10s on next steps,Melt A([Red 3][4][7],[Red 6][4][7],[Red 9][4][7])						Hold for 10s on next steps,Melt A([Red 3][4][7],[Red 6][4][7],[Red 9][4][7])
Raw Data For Cycling A.Green						Raw Data For Cycling A.Red						Raw Data For Cycling A.Orange
No.	Color	Name	Type	Ct		No.	Color	Name	Type	Ct		No.	Color	Name	Type	Ct
1		NTC (with BSA)	NTC			1		NTC (with BSA)	NTC			1		NTC (with BSA)	NTC
2		NTC	NTC			2		NTC	NTC			2		NTC	NTC
3		82	Unknown			3		82	Unknown			3		82	Unknown	28.58
4		184	Unknown	23.06		4		184	Unknown	27.48		4		184	Unknown	30.14
5		83	Unknown			5		83	Unknown			5		83	Unknown	28.08
6		185	Unknown	21.12		6		185	Unknown	22.69		6		185	Unknown	29.55
7		84	Unknown			7		84	Unknown			7		84	Unknown	27.4
8		187	Unknown	23.66		8		187	Unknown	24.7		8		187	Unknown	28.59
9		85	Unknown			9		85	Unknown			9		85	Unknown	27.48
10		189	Unknown	35.89		10		189	Unknown	36.36		10		189	Unknown	27.97
11		NTC (without BSA)	NTC			11		NTC (without BSA)	NTC			11		NTC (without BSA)	NTC
12		NTC	NTC			12		NTC	NTC			12		NTC	NTC
13		82	Unknown			13		82	Unknown			13		82	Unknown	27.64
14		184	Unknown	22.54		14		184	Unknown	25.01		14		184	Unknown	28.4
15		83	Unknown			15		83	Unknown			15		83	Unknown	27.08
16		185	Unknown	20.13		16		185	Unknown	20.51		16		185	Unknown	27.38
17		84	Unknown			17		84	Unknown			17		84	Unknown	26.42
18		187	Unknown	22.79		18		187	Unknown	22.54		18		187	Unknown	26.93
19		85	Unknown			19		85	Unknown			19		85	Unknown	26.59
20		189	Unknown	38.07		20		189	Unknown	37.14		20		189	Unknown	28.33

## Sheet: Melt 3
Melt Report							Melt Report							Melt Report
Experiment Information							Experiment Information							Experiment Information
Run Name	Run 2019-01-09 biopsies withOUT MP green beads - cross contamination, alternating neg and pos						Run Name	Run 2019-01-09 biopsies withOUT MP green beads - cross contamination, alternating neg and pos						Run Name	Run 2019-01-09 biopsies withOUT MP green beads - cross contamination, alternating neg and pos
Run Start	2019-01-09 14:28:17						Run Start	2019-01-09 14:28:17						Run Start	2019-01-09 14:28:17
Run Finish	2019-01-09 16:41:51						Run Finish	2019-01-09 16:41:51						Run Finish	2019-01-09 16:41:51
Operator	nfc						Operator	nfc						Operator	nfc
Notes	biopsies withOUT MP green beads - cross contamination, alternating neg and pos RG # 3809						Notes	biopsies withOUT MP green beads - cross contamination, alternating neg and pos RG # 3809						Notes	biopsies withOUT MP green beads - cross contamination, alternating neg and pos RG # 3809
Run On Software Version	Rotor-Gene Q Software 2.3.1.49						Run On Software Version	Rotor-Gene Q Software 2.3.1.49						Run On Software Version	Rotor-Gene Q Software 2.3.1.49
Run Signature	The Run Signature is valid.						Run Signature	The Run Signature is valid.						Run Signature	The Run Signature is valid.
Gain Green	6.67						Gain Green	6.67						Gain Green	6.67
Gain Orange	10						Gain Orange	10						Gain Orange	10
Gain Red	9.33						Gain Red	9.33						Gain Red	9.33
Gain Red 3	3						Gain Red 3	3						Gain Red 3	3
Gain Red 6	6						Gain Red 6	6						Gain Red 6	6
Gain Red 9	9						Gain Red 9	9						Gain Red 9	9
Machine Serial No.	217313						Machine Serial No.	217313						Machine Serial No.	217313
Melt Information							Melt Information							Melt Information
Digital Filter	Heavy						Digital Filter	Heavy						Digital Filter	Heavy
Imported Analysis Settings							Imported Analysis Settings							Imported Analysis Settings
Sample Page	Page 1						Sample Page	Page 1						Sample Page	Page 1
Temp. Threshold	0°C						Temp. Threshold	0°C						Temp. Threshold	0°C
Threshold	0						Threshold	0						Threshold	0
Profile							Profile							Profile
Cycle	Cycle Point						Cycle	Cycle Point						Cycle	Cycle Point
Hold	Hold @ 95°C, 5min 0s						Hold	Hold @ 95°C, 5min 0s						Hold	Hold @ 95°C, 5min 0s
Cycling (50 repeats)	Step 1: Hold @ 95°C, 20s						Cycling (50 repeats)	Step 1: Hold @ 95°C, 20s						Cycling (50 repeats)	Step 1: Hold @ 95°C, 20s
	Step 2: Hold @ 65°C, 60s, acquiring to Cycling A([Green][1][1],[Orange][3][3],[Red][4][7])							Step 2: Hold @ 65°C, 60s, acquiring to Cycling A([Green][1][1],[Orange][3][3],[Red][4][7])							Step 2: Hold @ 65°C, 60s, acquiring to Cycling A([Green][1][1],[Orange][3][3],[Red][4][7])
Melt	Ramp from 50°C to 70°C						Melt	Ramp from 50°C to 70°C						Melt	Ramp from 50°C to 70°C
	Hold for 90s on the 1st step							Hold for 90s on the 1st step							Hold for 90s on the 1st step
	Hold for 10s on next steps,Melt A([Red 3][4][7],[Red 6][4][7],[Red 9][4][7])							Hold for 10s on next steps,Melt A([Red 3][4][7],[Red 6][4][7],[Red 9][4][7])							Hold for 10s on next steps,Melt A([Red 3][4][7],[Red 6][4][7],[Red 9][4][7])
Melt data for Melt A.Red 3							Melt data for Melt A.Red 6							Melt data for Melt A.Red 9
No.	Color	Name	Peak 1	Peak 2	Peak 3		No.	Color	Name	Peak 1	Peak 2	Peak 3		No.	Color	Name	Peak 1	Peak 2
1		NTC (with BSA)					1		NTC (with BSA)					1		NTC (with BSA)
2		NTC	56.7	61.8			2		NTC					2		NTC
3		82	63.5				3		82					3		82	56.5	65.8
4		184	55.3				4		184	55				4		184	54.7
5		83					5		83	52.8	64.8			5		83	58.3
6		185	60.7				6		185	60				6		185	58.5
7		84	52.7	66			7		84					7		84	54.5
8		187	58.8				8		187	59.3				8		187	57.5
9		85					9		85					9		85	61.8
10		189	61				10		189	60.5				10		189	60.2
11		NTC (without BSA)	57	59.5	62.2		11		NTC (without BSA)	55.5				11		NTC (without BSA)	55.3	65.2
12		NTC	60.3				12		NTC	63.5				12		NTC	56.5	66.3
13		82	58.3				13		82	55.2	62.8	65.7		13		82	53.7	63.5
14		184	55.3				14		184	55				14		184	54.7
15		83	68.5				15		83	64.5				15		83	58.3	63.5
16		185	60.2				16		185	58				16		185	56.2
17		84	58.8	63.5			17		84	61.7				17		84
18		187	57.8				18		187	56.8				18		187	56.3
19		85	54.5	60.7	67		19		85	54.2	62.8	65		19		85	51	59.7
20		189	61.3				20		189	60.7				20		189	60.5

## Sheet: GRO 4
Quantitation Report						Quantitation Report						Quantitation Report
Experiment Information						Experiment Information						Experiment Information
Run Name	Run 2019-01-10 biopsies withOUT MP green beads - cross contamination, alternating neg and pos pt 2					Run Name	Run 2019-01-10 biopsies withOUT MP green beads - cross contamination, alternating neg and pos pt 2					Run Name	Run 2019-01-10 biopsies withOUT MP green beads - cross contamination, alternating neg and pos pt 2
Run Start	2019-01-10 14:32:06					Run Start	2019-01-10 14:32:06					Run Start	2019-01-10 14:32:06
Run Finish	2019-01-10 16:45:15					Run Finish	2019-01-10 16:45:15					Run Finish	2019-01-10 16:45:15
Operator	nfc					Operator	nfc					Operator	nfc
Notes	biopsies withOUT MP green beads - cross contamination, alternating neg and pos pt 2 RG # 3809					Notes	biopsies withOUT MP green beads - cross contamination, alternating neg and pos pt 2 RG # 3809					Notes	biopsies withOUT MP green beads - cross contamination, alternating neg and pos pt 2 RG # 3809
Run On Software Version	Rotor-Gene Q Software 2.3.1.49					Run On Software Version	Rotor-Gene Q Software 2.3.1.49					Run On Software Version	Rotor-Gene Q Software 2.3.1.49
Run Signature	The Run Signature is valid.					Run Signature	The Run Signature is valid.					Run Signature	The Run Signature is valid.
Gain Green	6.67					Gain Green	6.67					Gain Green	6.67
Gain Orange	10					Gain Orange	10					Gain Orange	10
Gain Red	9.33					Gain Red	9.33					Gain Red	9.33
Gain Red 3	3					Gain Red 3	3					Gain Red 3	3
Gain Red 6	6					Gain Red 6	6					Gain Red 6	6
Gain Red 9	9					Gain Red 9	9					Gain Red 9	9
Machine Serial No.	217313					Machine Serial No.	217313					Machine Serial No.	217313
Quantitation Information						Quantitation Information						Quantitation Information
Threshold	0.1					Threshold	0.1					Threshold	0.1
Left Threshold	1					Left Threshold	1					Left Threshold	1
Standard Curve Imported	No					Standard Curve Imported	No					Standard Curve Imported	No
Standard Curve (1)	N/A					Standard Curve (1)	N/A					Standard Curve (1)	N/A
Standard Curve (2)	N/A					Standard Curve (2)	N/A					Standard Curve (2)	N/A
Start normalising from cycle	2					Start normalising from cycle	11					Start normalising from cycle	11
Noise Slope Correction	No					Noise Slope Correction	No					Noise Slope Correction	No
No Template Control Threshold	0					No Template Control Threshold	0					No Template Control Threshold	0
Reaction Efficiency Threshold	Disabled					Reaction Efficiency Threshold	Disabled					Reaction Efficiency Threshold	Disabled
Normalisation Method	Dynamic Tube Normalisation					Normalisation Method	Dynamic Tube Normalisation					Normalisation Method	Dynamic Tube Normalisation
Digital Filter	Light					Digital Filter	Light					Digital Filter	Light
Sample Page	Page 1					Sample Page	Page 1					Sample Page	Page 1
Imported Analysis Settings						Imported Analysis Settings						Imported Analysis Settings
Profile						Profile						Profile
Cycle	Cycle Point					Cycle	Cycle Point					Cycle	Cycle Point
Hold	Hold @ 95°C, 5min 0s					Hold	Hold @ 95°C, 5min 0s					Hold	Hold @ 95°C, 5min 0s
Cycling (50 repeats)	Step 1: Hold @ 95°C, 20s					Cycling (50 repeats)	Step 1: Hold @ 95°C, 20s					Cycling (50 repeats)	Step 1: Hold @ 95°C, 20s
	Step 2: Hold @ 65°C, 60s, acquiring to Cycling A([Green][1][1],[Orange][3][3],[Red][4][7])						Step 2: Hold @ 65°C, 60s, acquiring to Cycling A([Green][1][1],[Orange][3][3],[Red][4][7])						Step 2: Hold @ 65°C, 60s, acquiring to Cycling A([Green][1][1],[Orange][3][3],[Red][4][7])
Melt	Ramp from 50°C to 70°C					Melt	Ramp from 50°C to 70°C					Melt	Ramp from 50°C to 70°C
	Hold for 90s on the 1st step						Hold for 90s on the 1st step						Hold for 90s on the 1st step
	Hold for 10s on next steps,Melt A([Red 3][4][7],[Red 6][4][7],[Red 9][4][7])						Hold for 10s on next steps,Melt A([Red 3][4][7],[Red 6][4][7],[Red 9][4][7])						Hold for 10s on next steps,Melt A([Red 3][4][7],[Red 6][4][7],[Red 9][4][7])
Raw Data For Cycling A.Green						Raw Data For Cycling A.Red						Raw Data For Cycling A.Orange
No.	Color	Name	Type	Ct		No.	Color	Name	Type	Ct		No.	Color	Name	Type	Ct
1		NTC (with BSA)	NTC			1		NTC (with BSA)	NTC			1		NTC (with BSA)	NTC
2		NTC	NTC			2		NTC	NTC			2		NTC	NTC
3		106	Unknown			3		106	Unknown			3		106	Unknown	27.95
4		203	Unknown	27.86		4		203	Unknown	32.78		4		203	Unknown	27.42
5		107	Unknown			5		107	Unknown			5		107	Unknown	27.76
6		204	Unknown	20.98		6		204	Unknown	22.75		6		204	Unknown	28.97
7		108	Unknown			7		108	Unknown			7		108	Unknown	28.51
8		205	Unknown	22.29		8		205	Unknown	23.37		8		205	Unknown	28.31
9		109	Unknown			9		109	Unknown			9		109	Unknown	27.44
10		206	Unknown	20.8		10		206	Unknown	21.76		10		206	Unknown	27.87

## Sheet: Melts 4
Melt Report								Melt Report							Melt Report
Experiment Information								Experiment Information							Experiment Information
Run Name	Run 2019-01-10 biopsies withOUT MP green beads - cross contamination, alternating neg and pos pt 2							Run Name	Run 2019-01-10 biopsies withOUT MP green beads - cross contamination, alternating neg and pos pt 2						Run Name	Run 2019-01-10 biopsies withOUT MP green beads - cross contamination, alternating neg and pos pt 2
Run Start	2019-01-10 14:32:06							Run Start	2019-01-10 14:32:06						Run Start	2019-01-10 14:32:06
Run Finish	2019-01-10 16:45:15							Run Finish	2019-01-10 16:45:15						Run Finish	2019-01-10 16:45:15
Operator	nfc							Operator	nfc						Operator	nfc
Notes	biopsies withOUT MP green beads - cross contamination, alternating neg and pos pt 2 RG # 3809							Notes	biopsies withOUT MP green beads - cross contamination, alternating neg and pos pt 2 RG # 3809						Notes	biopsies withOUT MP green beads - cross contamination, alternating neg and pos pt 2 RG # 3809
Run On Software Version	Rotor-Gene Q Software 2.3.1.49							Run On Software Version	Rotor-Gene Q Software 2.3.1.49						Run On Software Version	Rotor-Gene Q Software 2.3.1.49
Run Signature	The Run Signature is valid.							Run Signature	The Run Signature is valid.						Run Signature	The Run Signature is valid.
Gain Green	6.67							Gain Green	6.67						Gain Green	6.67
Gain Orange	10							Gain Orange	10						Gain Orange	10
Gain Red	9.33							Gain Red	9.33						Gain Red	9.33
Gain Red 3	3							Gain Red 3	3						Gain Red 3	3
Gain Red 6	6							Gain Red 6	6						Gain Red 6	6
Gain Red 9	9							Gain Red 9	9						Gain Red 9	9
Machine Serial No.	217313							Machine Serial No.	217313						Machine Serial No.	217313
Melt Information								Melt Information							Melt Information
Digital Filter	Heavy							Digital Filter	Heavy						Digital Filter	Heavy
Imported Analysis Settings								Imported Analysis Settings							Imported Analysis Settings
Sample Page	Page 1							Sample Page	Page 1						Sample Page	Page 1
Temp. Threshold	0°C							Temp. Threshold	0°C						Temp. Threshold	0°C
Threshold	0							Threshold	0						Threshold	0
Profile								Profile							Profile
Cycle	Cycle Point							Cycle	Cycle Point						Cycle	Cycle Point
Hold	Hold @ 95°C, 5min 0s							Hold	Hold @ 95°C, 5min 0s						Hold	Hold @ 95°C, 5min 0s
Cycling (50 repeats)	Step 1: Hold @ 95°C, 20s							Cycling (50 repeats)	Step 1: Hold @ 95°C, 20s						Cycling (50 repeats)	Step 1: Hold @ 95°C, 20s
	Step 2: Hold @ 65°C, 60s, acquiring to Cycling A([Green][1][1],[Orange][3][3],[Red][4][7])								Step 2: Hold @ 65°C, 60s, acquiring to Cycling A([Green][1][1],[Orange][3][3],[Red][4][7])							Step 2: Hold @ 65°C, 60s, acquiring to Cycling A([Green][1][1],[Orange][3][3],[Red][4][7])
Melt	Ramp from 50°C to 70°C							Melt	Ramp from 50°C to 70°C						Melt	Ramp from 50°C to 70°C
	Hold for 90s on the 1st step								Hold for 90s on the 1st step							Hold for 90s on the 1st step
	Hold for 10s on next steps,Melt A([Red 3][4][7],[Red 6][4][7],[Red 9][4][7])								Hold for 10s on next steps,Melt A([Red 3][4][7],[Red 6][4][7],[Red 9][4][7])							Hold for 10s on next steps,Melt A([Red 3][4][7],[Red 6][4][7],[Red 9][4][7])
Melt data for Melt A.Red 3								Melt data for Melt A.Red 6							Melt data for Melt A.Red 9
No.	Color	Name	Peak 1	Peak 2	Peak 3	Peak 4		No.	Color	Name	Peak 1	Peak 2	Peak 3		No.	Color	Name	Peak 1	Peak 2	Peak 3	Peak 4
1		NTC (with BSA)	56.8	68.7				1		NTC (with BSA)	54.2	57	65.7		1		NTC (with BSA)	58
2		NTC						2		NTC					2		NTC	52
3		106	60.2					3		106					3		106	52.5	60.3	66.5
4		203	55.3					4		203	55.2				4		203	54.7
5		107						5		107	62	64.5			5		107	54	56.5	59.2	67.8
6		204	60.5					6		204	60.2				6		204	59.3
7		108	52.8	59.3	62.5	66		7		108	51.7	61.5	64.3		7		108	54.5	57.3	60
8		205	59.5					8		205	58				8		205	57
9		109	61.5	64.5	66.5			9		109	57.2	68			9		109
10		206	59.2					10		206	58				10		206	56.2
