# Supplementary material for: Development of a high throughput human stool specimen processing method for a molecular Helicobacter pylori clarithromycin resistance assay
Source: PLoS One. 2019 Dec 16;14(12):e0224356. doi: 10.1371/journal.pone.0224356 (PMC6913962; doi:10.1371/journal.pone.0224356)
Supplement: S2 Table — (XLSX) [file pone.0224356.s002.xlsx]

## Sheet: GRO_a 
Quantitation Report						Quantitation Report						Quantitation Report
Experiment Information						Experiment Information						Experiment Information
Run Name	Run 2018-11-29 Manual Italy #12 Samples 171, 176, 220, 222					Run Name	Run 2018-11-29 Manual Italy #12 Samples 171, 176, 220, 222					Run Name	Run 2018-11-29 Manual Italy #12 Samples 171, 176, 220, 222
Run Start	2018-11-29 17:00:20					Run Start	2018-11-29 17:00:20					Run Start	2018-11-29 17:00:20
Run Finish	2018-11-29 19:13:13					Run Finish	2018-11-29 19:13:13					Run Finish	2018-11-29 19:13:13
Operator	nfc					Operator	nfc					Operator	nfc
Notes	Manual Italy #12 Samples 171, 176, 220, 222 RG # 3809					Notes	Manual Italy #12 Samples 171, 176, 220, 222 RG # 3809					Notes	Manual Italy #12 Samples 171, 176, 220, 222 RG # 3809
Run On Software Version	Rotor-Gene Q Software 2.3.1.49					Run On Software Version	Rotor-Gene Q Software 2.3.1.49					Run On Software Version	Rotor-Gene Q Software 2.3.1.49
Run Signature	The Run Signature is valid.					Run Signature	The Run Signature is valid.					Run Signature	The Run Signature is valid.
Gain Green	6.67					Gain Green	6.67					Gain Green	6.67
Gain Orange	10					Gain Orange	10					Gain Orange	10
Gain Red	10					Gain Red	10					Gain Red	10
Gain Red 3	3					Gain Red 3	3					Gain Red 3	3
Gain Red 6	6					Gain Red 6	6					Gain Red 6	6
Gain Red 9	9					Gain Red 9	9					Gain Red 9	9
Machine Serial No.	217313					Machine Serial No.	217313					Machine Serial No.	217313
Quantitation Information						Quantitation Information						Quantitation Information
Threshold	0.1					Threshold	0.1					Threshold	0.1
Left Threshold	1					Left Threshold	1					Left Threshold	1
Standard Curve Imported	No					Standard Curve Imported	No					Standard Curve Imported	No
Standard Curve (1)	N/A					Standard Curve (1)	N/A					Standard Curve (1)	N/A
Standard Curve (2)	N/A					Standard Curve (2)	N/A					Standard Curve (2)	N/A
Start normalising from cycle	11					Start normalising from cycle	11					Start normalising from cycle	11
Noise Slope Correction	No					Noise Slope Correction	No					Noise Slope Correction	No
No Template Control Threshold	0					No Template Control Threshold	0					No Template Control Threshold	0
Reaction Efficiency Threshold	Disabled					Reaction Efficiency Threshold	Disabled					Reaction Efficiency Threshold	Disabled
Normalisation Method	Dynamic Tube Normalisation					Normalisation Method	Dynamic Tube Normalisation					Normalisation Method	Dynamic Tube Normalisation
Digital Filter	Light					Digital Filter	Light					Digital Filter	Light
Sample Page	Page 1					Sample Page	Page 1					Sample Page	Page 1
Imported Analysis Settings						Imported Analysis Settings						Imported Analysis Settings
Profile						Profile						Profile
Cycle	Cycle Point					Cycle	Cycle Point					Cycle	Cycle Point
Hold	Hold @ 95°C, 5min 0s					Hold	Hold @ 95°C, 5min 0s					Hold	Hold @ 95°C, 5min 0s
Cycling (50 repeats)	Step 1: Hold @ 95°C, 20s					Cycling (50 repeats)	Step 1: Hold @ 95°C, 20s					Cycling (50 repeats)	Step 1: Hold @ 95°C, 20s
	Step 2: Hold @ 65°C, 60s, acquiring to Cycling A([Green][1][1],[Orange][3][3],[Red][4][7])						Step 2: Hold @ 65°C, 60s, acquiring to Cycling A([Green][1][1],[Orange][3][3],[Red][4][7])						Step 2: Hold @ 65°C, 60s, acquiring to Cycling A([Green][1][1],[Orange][3][3],[Red][4][7])
Melt	Ramp from 50°C to 70°C					Melt	Ramp from 50°C to 70°C					Melt	Ramp from 50°C to 70°C
	Hold for 90s on the 1st step						Hold for 90s on the 1st step						Hold for 90s on the 1st step
	Hold for 10s on next steps,Melt A([Red 3][4][7],[Red 6][4][7],[Red 9][4][7])						Hold for 10s on next steps,Melt A([Red 3][4][7],[Red 6][4][7],[Red 9][4][7])						Hold for 10s on next steps,Melt A([Red 3][4][7],[Red 6][4][7],[Red 9][4][7])
Raw Data For Cycling A.Green						Raw Data For Cycling A.Red						Raw Data For Cycling A.Orange
No.	Color	Name	Type	Ct		No.	Color	Name	Type	Ct		No.	Color	Name	Type	Ct
1		NTC	NTC			1		NTC	NTC			1		NTC	NTC
2		NTC	NTC			2		NTC	NTC			2		NTC	NTC
3		171	Unknown	33.93		3		171	Unknown	33.04		3		171	Unknown	28.26
4		176	Unknown	33.57		4		176	Unknown	33.28		4		176	Unknown	29.44
5		220	Unknown	34.18		5		220	Unknown	33.53		5		220	Unknown	30.41
6		222	Unknown	34.05		6		222	Unknown	33.82		6		222	Unknown	31.11

## Sheet: Melts_a
Melt Report							Melt Report								Melt Report
Experiment Information							Experiment Information								Experiment Information
Run Name	Run 2018-11-29 Manual Italy #12 Samples 171, 176, 220, 222						Run Name	Run 2018-11-29 Manual Italy #12 Samples 171, 176, 220, 222							Run Name	Run 2018-11-29 Manual Italy #12 Samples 171, 176, 220, 222
Run Start	2018-11-29 17:00:20						Run Start	2018-11-29 17:00:20							Run Start	2018-11-29 17:00:20
Run Finish	2018-11-29 19:13:13						Run Finish	2018-11-29 19:13:13							Run Finish	2018-11-29 19:13:13
Operator	nfc						Operator	nfc							Operator	nfc
Notes	Manual Italy #12 Samples 171, 176, 220, 222 RG # 3809						Notes	Manual Italy #12 Samples 171, 176, 220, 222 RG # 3809							Notes	Manual Italy #12 Samples 171, 176, 220, 222 RG # 3809
Run On Software Version	Rotor-Gene Q Software 2.3.1.49						Run On Software Version	Rotor-Gene Q Software 2.3.1.49							Run On Software Version	Rotor-Gene Q Software 2.3.1.49
Run Signature	The Run Signature is valid.						Run Signature	The Run Signature is valid.							Run Signature	The Run Signature is valid.
Gain Green	6.67						Gain Green	6.67							Gain Green	6.67
Gain Orange	10						Gain Orange	10							Gain Orange	10
Gain Red	10						Gain Red	10							Gain Red	10
Gain Red 3	3						Gain Red 3	3							Gain Red 3	3
Gain Red 6	6						Gain Red 6	6							Gain Red 6	6
Gain Red 9	9						Gain Red 9	9							Gain Red 9	9
Machine Serial No.	217313						Machine Serial No.	217313							Machine Serial No.	217313
Melt Information							Melt Information								Melt Information
Digital Filter	Heavy						Digital Filter	Heavy							Digital Filter	Heavy
Imported Analysis Settings							Imported Analysis Settings								Imported Analysis Settings
Sample Page	Page 1						Sample Page	Page 1							Sample Page	Page 1
Temp. Threshold	0°C						Temp. Threshold	0°C							Temp. Threshold	0°C
Threshold	0						Threshold	0							Threshold	0
Profile							Profile								Profile
Cycle	Cycle Point						Cycle	Cycle Point							Cycle	Cycle Point
Hold	Hold @ 95°C, 5min 0s						Hold	Hold @ 95°C, 5min 0s							Hold	Hold @ 95°C, 5min 0s
Cycling (50 repeats)	Step 1: Hold @ 95°C, 20s						Cycling (50 repeats)	Step 1: Hold @ 95°C, 20s							Cycling (50 repeats)	Step 1: Hold @ 95°C, 20s
	Step 2: Hold @ 65°C, 60s, acquiring to Cycling A([Green][1][1],[Orange][3][3],[Red][4][7])							Step 2: Hold @ 65°C, 60s, acquiring to Cycling A([Green][1][1],[Orange][3][3],[Red][4][7])								Step 2: Hold @ 65°C, 60s, acquiring to Cycling A([Green][1][1],[Orange][3][3],[Red][4][7])
Melt	Ramp from 50°C to 70°C						Melt	Ramp from 50°C to 70°C							Melt	Ramp from 50°C to 70°C
	Hold for 90s on the 1st step							Hold for 90s on the 1st step								Hold for 90s on the 1st step
	Hold for 10s on next steps,Melt A([Red 3][4][7],[Red 6][4][7],[Red 9][4][7])							Hold for 10s on next steps,Melt A([Red 3][4][7],[Red 6][4][7],[Red 9][4][7])								Hold for 10s on next steps,Melt A([Red 3][4][7],[Red 6][4][7],[Red 9][4][7])
Melt data for Melt A.Red 3							Melt data for Melt A.Red 6								Melt data for Melt A.Red 9
No.	Color	Name	Peak 1	Peak 2	Peak 3		No.	Color	Name	Peak 1	Peak 2	Peak 3	Peak 4		No.	Color	Name	Peak 1
1		NTC	57.3	59.5	67		1		NTC	51.7	63.7				1		NTC	56.8
2		NTC	59.5	65.8			2		NTC	54	56.5	59	65		2		NTC	67.5
3		171	61				3		171	61					3		171	60.5
4		176	61.3				4		176	61					4		176	60.8
5		220	61.2				5		220	61					5		220	60.5
6		222	61.5				6		222	61.3					6		222	61.2

## Sheet: GRO_b
Quantitation Report						Quantitation Report						Quantitation Report
Experiment Information						Experiment Information						Experiment Information
Run Name	Run 2018-11-30 Manual Italy #12 Samples 172, 174, 175, 177, 221					Run Name	Run 2018-11-30 Manual Italy #12 Samples 172, 174, 175, 177, 221					Run Name	Run 2018-11-30 Manual Italy #12 Samples 172, 174, 175, 177, 221
Run Start	2018-11-30 13:50:18					Run Start	2018-11-30 13:50:18					Run Start	2018-11-30 13:50:18
Run Finish	2018-11-30 16:03:52					Run Finish	2018-11-30 16:03:52					Run Finish	2018-11-30 16:03:52
Operator	nfc					Operator	nfc					Operator	nfc
Notes	Manual Italy #12 Samples 172, 174, 175, 177, 221 RG # 3809					Notes	Manual Italy #12 Samples 172, 174, 175, 177, 221 RG # 3809					Notes	Manual Italy #12 Samples 172, 174, 175, 177, 221 RG # 3809
Run On Software Version	Rotor-Gene Q Software 2.3.1.49					Run On Software Version	Rotor-Gene Q Software 2.3.1.49					Run On Software Version	Rotor-Gene Q Software 2.3.1.49
Run Signature	The Run Signature is valid.					Run Signature	The Run Signature is valid.					Run Signature	The Run Signature is valid.
Gain Green	6.67					Gain Green	6.67					Gain Green	6.67
Gain Orange	10					Gain Orange	10					Gain Orange	10
Gain Red	9.33					Gain Red	9.33					Gain Red	9.33
Gain Red 3	3					Gain Red 3	3					Gain Red 3	3
Gain Red 6	6					Gain Red 6	6					Gain Red 6	6
Gain Red 9	9					Gain Red 9	9					Gain Red 9	9
Machine Serial No.	217313					Machine Serial No.	217313					Machine Serial No.	217313
Quantitation Information						Quantitation Information						Quantitation Information
Threshold	0.1					Threshold	0.1					Threshold	0.1
Left Threshold	1					Left Threshold	1					Left Threshold	1
Standard Curve Imported	No					Standard Curve Imported	No					Standard Curve Imported	No
Standard Curve (1)	N/A					Standard Curve (1)	N/A					Standard Curve (1)	N/A
Standard Curve (2)	N/A					Standard Curve (2)	N/A					Standard Curve (2)	N/A
Start normalising from cycle	11					Start normalising from cycle	11					Start normalising from cycle	11
Noise Slope Correction	No					Noise Slope Correction	No					Noise Slope Correction	No
No Template Control Threshold	0					No Template Control Threshold	0					No Template Control Threshold	0
Reaction Efficiency Threshold	Disabled					Reaction Efficiency Threshold	Disabled					Reaction Efficiency Threshold	Disabled
Normalisation Method	Dynamic Tube Normalisation					Normalisation Method	Dynamic Tube Normalisation					Normalisation Method	Dynamic Tube Normalisation
Digital Filter	Light					Digital Filter	Light					Digital Filter	Light
Sample Page	Page 1					Sample Page	Page 1					Sample Page	Page 1
Imported Analysis Settings						Imported Analysis Settings						Imported Analysis Settings
Profile						Profile						Profile
Cycle	Cycle Point					Cycle	Cycle Point					Cycle	Cycle Point
Hold	Hold @ 95°C, 5min 0s					Hold	Hold @ 95°C, 5min 0s					Hold	Hold @ 95°C, 5min 0s
Cycling (50 repeats)	Step 1: Hold @ 95°C, 20s					Cycling (50 repeats)	Step 1: Hold @ 95°C, 20s					Cycling (50 repeats)	Step 1: Hold @ 95°C, 20s
	Step 2: Hold @ 65°C, 60s, acquiring to Cycling A([Green][1][1],[Orange][3][3],[Red][4][7])						Step 2: Hold @ 65°C, 60s, acquiring to Cycling A([Green][1][1],[Orange][3][3],[Red][4][7])						Step 2: Hold @ 65°C, 60s, acquiring to Cycling A([Green][1][1],[Orange][3][3],[Red][4][7])
Melt	Ramp from 50°C to 70°C					Melt	Ramp from 50°C to 70°C					Melt	Ramp from 50°C to 70°C
	Hold for 90s on the 1st step						Hold for 90s on the 1st step						Hold for 90s on the 1st step
	Hold for 10s on next steps,Melt A([Red 3][4][7],[Red 6][4][7],[Red 9][4][7])						Hold for 10s on next steps,Melt A([Red 3][4][7],[Red 6][4][7],[Red 9][4][7])						Hold for 10s on next steps,Melt A([Red 3][4][7],[Red 6][4][7],[Red 9][4][7])
Raw Data For Cycling A.Green						Raw Data For Cycling A.Red						Raw Data For Cycling A.Orange
Quantitation data for Cycling A.Green						Quantitation data for Cycling A.Red						Quantitation data for Cycling A.Orange
No.	Color	Name	Type	Ct		No.	Color	Name	Type	Ct		No.	Color	Name	Type	Ct
1		NTC	NTC			1		NTC	NTC			1		NTC	NTC
2		NTC	NTC			2		NTC	NTC			2		NTC	NTC
3		172	Unknown			3		172	Unknown			3		172	Unknown	26.84
4		174	Unknown	35.61		4		174	Unknown	35.2		4		174	Unknown	28.43
5		175	Unknown	36.33		5		175	Unknown	35.81		5		175	Unknown	26.64
6		177	Unknown	35.24		6		177	Unknown	34.96		6		177	Unknown	32.31
7		221	Unknown			7		221	Unknown			7		221	Unknown	29.56

## Sheet: Melts_b
Melt Report						Melt Report								Melt Report
Experiment Information						Experiment Information								Experiment Information
Run Name	Run 2018-11-30 Manual Italy #12 Samples 172, 174, 175, 177, 221					Run Name	Run 2018-11-30 Manual Italy #12 Samples 172, 174, 175, 177, 221							Run Name	Run 2018-11-30 Manual Italy #12 Samples 172, 174, 175, 177, 221
Run Start	2018-11-30 13:50:18					Run Start	2018-11-30 13:50:18							Run Start	2018-11-30 13:50:18
Run Finish	2018-11-30 16:03:52					Run Finish	2018-11-30 16:03:52							Run Finish	2018-11-30 16:03:52
Operator	nfc					Operator	nfc							Operator	nfc
Notes	Manual Italy #12 Samples 172, 174, 175, 177, 221 RG # 3809					Notes	Manual Italy #12 Samples 172, 174, 175, 177, 221 RG # 3809							Notes	Manual Italy #12 Samples 172, 174, 175, 177, 221 RG # 3809
Run On Software Version	Rotor-Gene Q Software 2.3.1.49					Run On Software Version	Rotor-Gene Q Software 2.3.1.49							Run On Software Version	Rotor-Gene Q Software 2.3.1.49
Run Signature	The Run Signature is valid.					Run Signature	The Run Signature is valid.							Run Signature	The Run Signature is valid.
Gain Green	6.67					Gain Green	6.67							Gain Green	6.67
Gain Orange	10					Gain Orange	10							Gain Orange	10
Gain Red	9.33					Gain Red	9.33							Gain Red	9.33
Gain Red 3	3					Gain Red 3	3							Gain Red 3	3
Gain Red 6	6					Gain Red 6	6							Gain Red 6	6
Gain Red 9	9					Gain Red 9	9							Gain Red 9	9
Machine Serial No.	217313					Machine Serial No.	217313							Machine Serial No.	217313
Melt Information						Melt Information								Melt Information
Digital Filter	Heavy					Digital Filter	Heavy							Digital Filter	Heavy
Imported Analysis Settings						Imported Analysis Settings								Imported Analysis Settings
Sample Page	Page 1					Sample Page	Page 1							Sample Page	Page 1
Temp. Threshold	0°C					Temp. Threshold	0°C							Temp. Threshold	0°C
Threshold	0					Threshold	0							Threshold	0
Profile						Profile								Profile
Cycle	Cycle Point					Cycle	Cycle Point							Cycle	Cycle Point
Hold	Hold @ 95°C, 5min 0s					Hold	Hold @ 95°C, 5min 0s							Hold	Hold @ 95°C, 5min 0s
Cycling (50 repeats)	Step 1: Hold @ 95°C, 20s					Cycling (50 repeats)	Step 1: Hold @ 95°C, 20s							Cycling (50 repeats)	Step 1: Hold @ 95°C, 20s
	Step 2: Hold @ 65°C, 60s, acquiring to Cycling A([Green][1][1],[Orange][3][3],[Red][4][7])						Step 2: Hold @ 65°C, 60s, acquiring to Cycling A([Green][1][1],[Orange][3][3],[Red][4][7])								Step 2: Hold @ 65°C, 60s, acquiring to Cycling A([Green][1][1],[Orange][3][3],[Red][4][7])
Melt	Ramp from 50°C to 70°C					Melt	Ramp from 50°C to 70°C							Melt	Ramp from 50°C to 70°C
	Hold for 90s on the 1st step						Hold for 90s on the 1st step								Hold for 90s on the 1st step
	Hold for 10s on next steps,Melt A([Red 3][4][7],[Red 6][4][7],[Red 9][4][7])						Hold for 10s on next steps,Melt A([Red 3][4][7],[Red 6][4][7],[Red 9][4][7])								Hold for 10s on next steps,Melt A([Red 3][4][7],[Red 6][4][7],[Red 9][4][7])
Melt data for Melt A.Red 3						Melt data for Melt A.Red 6								Melt data for Melt A.Red 9
No.	Color	Name	Peak 1	Peak 2		No.	Color	Name	Peak 1	Peak 2	Peak 3	Peak 4		No.	Color	Name	Peak 1	Peak 2
1		NTC	60.7			1		NTC	54.3	60.5	67.7			1		NTC	58.5	60.7
2		NTC	56.5	65.2		2		NTC	58.5	66.7				2		NTC
3		172	55	62.3		3		172	57.8	67.2				3		172	52.5	67.2
4		174	61.5			4		174	61.5					4		174	61
5		175	61.3			5		175	61					5		175	60.5
6		177	61.5			6		177	61					6		177	60.8
7		221	60	65.7		7		221	54.5	57	60.2	63.8		7		221	53.3	66

## Sheet: GRO_c
Quantitation Report						Quantitation Report						Quantitation Report						Quantitation Report						Quantitation Report						Quantitation Report
Experiment Information						Experiment Information						Experiment Information						Experiment Information						Experiment Information						Experiment Information
Run Name	Run 2019-01-22 MP Stool Matching Manual Extracts and ASR100.NFC012219					Run Name	Run 2019-01-22 MP Stool Matching Manual Extracts and ASR100.NFC012219					Run Name	Run 2019-01-22 MP Stool Matching Manual Extracts and ASR100.NFC012219					Run Name	Run 2019-01-22 MP Stool Matching Manual Extracts Part 2					Run Name	Run 2019-01-22 MP Stool Matching Manual Extracts Part 2					Run Name	Run 2019-01-22 MP Stool Matching Manual Extracts Part 2
Run Start	2019-01-22 15:43:56					Run Start	2019-01-22 15:43:56					Run Start	2019-01-22 15:43:56					Run Start	2019-01-22 15:44:29					Run Start	2019-01-22 15:44:29					Run Start	2019-01-22 15:44:29
Run Finish	2019-01-22 17:57:55					Run Finish	2019-01-22 17:57:55					Run Finish	2019-01-22 17:57:55					Run Finish	2019-01-22 17:57:57					Run Finish	2019-01-22 17:57:57					Run Finish	2019-01-22 17:57:57
Operator	nfc					Operator	nfc					Operator	nfc					Operator	NFC					Operator	NFC					Operator	NFC
Notes	MP Stool Matching Manual Extracts and ASR100.NFC012219 RG # 3809					Notes	MP Stool Matching Manual Extracts and ASR100.NFC012219 RG # 3809					Notes	MP Stool Matching Manual Extracts and ASR100.NFC012219 RG # 3809					Notes	MP Stool Matching Manual Extracts Part 2 RG # 3812					Notes	MP Stool Matching Manual Extracts Part 2 RG # 3812					Notes	MP Stool Matching Manual Extracts Part 2 RG # 3812
Run On Software Version	Rotor-Gene Q Software 2.3.1.49					Run On Software Version	Rotor-Gene Q Software 2.3.1.49					Run On Software Version	Rotor-Gene Q Software 2.3.1.49					Run On Software Version	Rotor-Gene Q Software 2.3.1.49					Run On Software Version	Rotor-Gene Q Software 2.3.1.49					Run On Software Version	Rotor-Gene Q Software 2.3.1.49
Run Signature	The Run Signature is valid.					Run Signature	The Run Signature is valid.					Run Signature	The Run Signature is valid.					Run Signature	The Run Signature is valid.					Run Signature	The Run Signature is valid.					Run Signature	The Run Signature is valid.
Gain Green	6.67					Gain Green	6.67					Gain Green	6.67					Gain Green	6.67					Gain Green	6.67					Gain Green	6.67
Gain Orange	10					Gain Orange	10					Gain Orange	10					Gain Orange	10					Gain Orange	10					Gain Orange	10
Gain Red	9.33					Gain Red	9.33					Gain Red	9.33					Gain Red	10					Gain Red	10					Gain Red	10
Gain Red 3	3					Gain Red 3	3					Gain Red 3	3					Gain Red 3	3					Gain Red 3	3					Gain Red 3	3
Gain Red 6	6					Gain Red 6	6					Gain Red 6	6					Gain Red 6	6					Gain Red 6	6					Gain Red 6	6
Gain Red 9	9					Gain Red 9	9					Gain Red 9	9					Gain Red 9	9					Gain Red 9	9					Gain Red 9	9
Machine Serial No.	217313					Machine Serial No.	217313					Machine Serial No.	217313					Machine Serial No.	217308					Machine Serial No.	217308					Machine Serial No.	217308
Quantitation Information						Quantitation Information						Quantitation Information						Quantitation Information						Quantitation Information						Quantitation Information
Threshold	0.1					Threshold	0.1					Threshold	0.1					Threshold	0.1					Threshold	0.1					Threshold	0.1
Left Threshold	1					Left Threshold	1					Left Threshold	1					Left Threshold	1					Left Threshold	1					Left Threshold	1
Standard Curve Imported	No					Standard Curve Imported	No					Standard Curve Imported	No					Standard Curve Imported	No					Standard Curve Imported	No					Standard Curve Imported	No
Standard Curve (1)	N/A					Standard Curve (1)	N/A					Standard Curve (1)	N/A					Standard Curve (1)	N/A					Standard Curve (1)	N/A					Standard Curve (1)	N/A
Standard Curve (2)	N/A					Standard Curve (2)	N/A					Standard Curve (2)	N/A					Standard Curve (2)	N/A					Standard Curve (2)	N/A					Standard Curve (2)	N/A
Start normalising from cycle	11					Start normalising from cycle	11					Start normalising from cycle	11					Start normalising from cycle	11					Start normalising from cycle	11					Start normalising from cycle	11
Noise Slope Correction	No					Noise Slope Correction	No					Noise Slope Correction	No					Noise Slope Correction	No					Noise Slope Correction	No					Noise Slope Correction	No
No Template Control Threshold	0					No Template Control Threshold	0					No Template Control Threshold	0					No Template Control Threshold	0					No Template Control Threshold	0					No Template Control Threshold	0
Reaction Efficiency Threshold	Disabled					Reaction Efficiency Threshold	Disabled					Reaction Efficiency Threshold	Disabled					Reaction Efficiency Threshold	Disabled					Reaction Efficiency Threshold	Disabled					Reaction Efficiency Threshold	Disabled
																		Normalisation Method	Dynamic Tube Normalisation					Normalisation Method	Dynamic Tube Normalisation					Normalisation Method	Dynamic Tube Normalisation
(Continued on next page)...						(Continued on next page)...						(Continued on next page)...						Digital Filter	Light					Digital Filter	Light					Digital Filter	Light
-						-						-						(Continued on next page)...						(Continued on next page)...						(Continued on next page)...
Normalisation Method	Dynamic Tube Normalisation					Normalisation Method	Dynamic Tube Normalisation					Normalisation Method	Dynamic Tube Normalisation
Digital Filter	Light					Digital Filter	Light					Digital Filter	Light					-						-						-
Sample Page	Page 1					Sample Page	Page 1					Sample Page	Page 1					Sample Page	Page 1					Sample Page	Page 1					Sample Page	Page 1
Imported Analysis Settings						Imported Analysis Settings						Imported Analysis Settings						Imported Analysis Settings						Imported Analysis Settings						Imported Analysis Settings
Profile						Profile						Profile						Profile						Profile						Profile
Cycle	Cycle Point					Cycle	Cycle Point					Cycle	Cycle Point					Cycle	Cycle Point					Cycle	Cycle Point					Cycle	Cycle Point
Hold	Hold @ 95°C, 5min 0s					Hold	Hold @ 95°C, 5min 0s					Hold	Hold @ 95°C, 5min 0s					Hold	Hold @ 95°C, 5min 0s					Hold	Hold @ 95°C, 5min 0s					Hold	Hold @ 95°C, 5min 0s
Cycling (50 repeats)	Step 1: Hold @ 95°C, 20s					Cycling (50 repeats)	Step 1: Hold @ 95°C, 20s					Cycling (50 repeats)	Step 1: Hold @ 95°C, 20s					Cycling (50 repeats)	Step 1: Hold @ 95°C, 20s					Cycling (50 repeats)	Step 1: Hold @ 95°C, 20s					Cycling (50 repeats)	Step 1: Hold @ 95°C, 20s
	Step 2: Hold @ 65°C, 60s, acquiring to Cycling A([Green][1][1],[Orange][3][3],[Red][4][7])						Step 2: Hold @ 65°C, 60s, acquiring to Cycling A([Green][1][1],[Orange][3][3],[Red][4][7])						Step 2: Hold @ 65°C, 60s, acquiring to Cycling A([Green][1][1],[Orange][3][3],[Red][4][7])						Step 2: Hold @ 65°C, 60s, acquiring to Cycling A([Green][1][1],[Orange][3][3],[Red][4][7])						Step 2: Hold @ 65°C, 60s, acquiring to Cycling A([Green][1][1],[Orange][3][3],[Red][4][7])						Step 2: Hold @ 65°C, 60s, acquiring to Cycling A([Green][1][1],[Orange][3][3],[Red][4][7])
Melt	Ramp from 50°C to 70°C					Melt	Ramp from 50°C to 70°C					Melt	Ramp from 50°C to 70°C					Melt	Ramp from 50°C to 70°C					Melt	Ramp from 50°C to 70°C					Melt	Ramp from 50°C to 70°C
	Hold for 90s on the 1st step						Hold for 90s on the 1st step						Hold for 90s on the 1st step						Hold for 90s on the 1st step						Hold for 90s on the 1st step						Hold for 90s on the 1st step
	Hold for 10s on next steps,Melt A([Red 3][4][7],[Red 6][4][7],[Red 9][4][7])						Hold for 10s on next steps,Melt A([Red 3][4][7],[Red 6][4][7],[Red 9][4][7])						Hold for 10s on next steps,Melt A([Red 3][4][7],[Red 6][4][7],[Red 9][4][7])						Hold for 10s on next steps,Melt A([Red 3][4][7],[Red 6][4][7],[Red 9][4][7])						Hold for 10s on next steps,Melt A([Red 3][4][7],[Red 6][4][7],[Red 9][4][7])						Hold for 10s on next steps,Melt A([Red 3][4][7],[Red 6][4][7],[Red 9][4][7])
Raw Data For Cycling A.Green						Raw Data For Cycling A.Red						Raw Data For Cycling A.Orange						Raw Data For Cycling A.Green						Raw Data For Cycling A.Red						Raw Data For Cycling A.Orange
No.	Color	Name	Type	Ct		No.	Color	Name	Type	Ct		No.	Color	Name	Type	Ct		No.	Color	Name	Type	Ct		No.	Color	Name	Type	Ct		No.	Color	Name	Type	Ct
1		NTC	NTC			1		NTC	NTC			1		NTC	NTC			1		NTC	NTC			1		NTC	NTC			1		NTC	NTC
2		NTC	NTC			2		NTC	NTC			2		NTC	NTC			2		NTC	NTC			2		NTC	NTC			2		NTC	NTC
3		QNC	Negative Control			3		QNC	Negative Control			3		QNC	Negative Control	33.21		3		130	Unknown	37.56		3		130	Unknown	37.4		3		130	Unknown	26.55
4		QPCW	Positive Control	31.55		4		QPCW	Positive Control	31.05		4		QPCW	Positive Control	32.23		4		159	Unknown	33.06		4		159	Unknown	36.19		4		159	Unknown	27.67
5		QPCM	Positive Control	31.99		5		QPCM	Positive Control	34.7		5		QPCM	Positive Control	33.1		5		202	Unknown	35.22		5		202	Unknown	34.57		5		202	Unknown	28.02
6		109	Unknown	33.76		6		109	Unknown	33.17		6		109	Unknown	27.14		6		158	Unknown	35.07		6		158	Unknown	34.39		6		158	Unknown	27.95
7		115	Unknown	37.54		7		115	Unknown	37.05		7		115	Unknown	27.81		7		131	Unknown	38.74		7		131	Unknown	37.87		7		131	Unknown	29.54
8		105	Unknown	36.41		8		105	Unknown	35.87		8		105	Unknown	28		8		232	Unknown	32.5		8		232	Unknown	31.95		8		232	Unknown	27.54
9		103	Unknown	35.3		9		103	Unknown	34.77		9		103	Unknown	26.9		9		153	Unknown	30.9		9		153	Unknown	33.27		9		153	Unknown	27.16
10		102	Unknown	32.67		10		102	Unknown	35.5		10		102	Unknown	27.39		10		143	Unknown			10		143	Unknown			10		143	Unknown	26.37
11		101	Unknown			11		101	Unknown			11		101	Unknown	26.83		11		145	Unknown	34.51		11		145	Unknown	33.97		11		145	Unknown	26.08
12		106	Unknown	32.36		12		106	Unknown	35.61		12		106	Unknown	29.82		12		126	Unknown	33.99		12		126	Unknown	33.45		12		126	Unknown	32.57
13		108	Unknown	32.19		13		108	Unknown	31.52		13		108	Unknown	28.03		13		128	Unknown	38.86		13		128	Unknown	43.18		13		128	Unknown	26.35
14		107	Unknown	34.47		14		107	Unknown	33.9		14		107	Unknown	26.71		14		231	Unknown	33.36		14		231	Unknown	32.95		14		231	Unknown	27.77
15		111	Unknown	37.62		15		111	Unknown	40.54		15		111	Unknown	27.89		15		125	Unknown	37.77		15		125	Unknown	40.68		15		125	Unknown	26.28
16		110	Unknown	37.76		16		110	Unknown	37.07		16		110	Unknown	27.67		16		235	Unknown	38.23		16		235	Unknown	37.49		16		235	Unknown	31.34
17		113	Unknown	30.4		17		113	Unknown	29.88		17		113	Unknown	26.99		17		136	Unknown	36.78		17		136	Unknown	36.08		17		136	Unknown	26.43
18		112	Unknown	36.46		18		112	Unknown	35.8		18		112	Unknown	27.1		18		146	Unknown	36.42		18		146	Unknown	35.61		18		146	Unknown	27.98
19		114	Unknown	33.76		19		114	Unknown	33.08		19		114	Unknown	26.82		19		230	Unknown	39.58		19		230	Unknown	39.41		19		230	Unknown	27.73
20		139	Unknown	35.27		20		139	Unknown	34.59		20		139	Unknown	25.73		20		234	Unknown			20		234	Unknown			20		234	Unknown	29.11
21		161	Unknown	36.68		21		161	Unknown	37.15		21		161	Unknown	31.14		21		229	Unknown	38.51		21		229	Unknown	38.12		21		229	Unknown	28.07
22		148	Unknown	36.95		22		148	Unknown	40.71		22		148	Unknown	27.9		22		233	Unknown	34.64		22		233	Unknown	34.19		22		233	Unknown	27.57
23		150	Unknown	34.41		23		150	Unknown	37.1		23		150	Unknown	27.57
24		151	Unknown	31.95		24		151	Unknown	34.41		24		151	Unknown	26.69
25		152	Unknown	37.49		25		152	Unknown	42.22		25		152	Unknown	28.01
-						-						-

## Sheet: Melts_c
Melt Report								Melt Report								Melt Report									Melt Report								Melt Report								Melt Report
Experiment Information								Experiment Information								Experiment Information									Experiment Information								Experiment Information								Experiment Information
Run Name	Run 2019-01-22 MP Stool Matching Manual Extracts and ASR100.NFC012219							Run Name	Run 2019-01-22 MP Stool Matching Manual Extracts and ASR100.NFC012219							Run Name	Run 2019-01-22 MP Stool Matching Manual Extracts and ASR100.NFC012219								Run Name	Run 2019-01-22 MP Stool Matching Manual Extracts Part 2							Run Name	Run 2019-01-22 MP Stool Matching Manual Extracts Part 2							Run Name	Run 2019-01-22 MP Stool Matching Manual Extracts Part 2
Run Start	2019-01-22 15:43:56							Run Start	2019-01-22 15:43:56							Run Start	2019-01-22 15:43:56								Run Start	2019-01-22 15:44:29							Run Start	2019-01-22 15:44:29							Run Start	2019-01-22 15:44:29
Run Finish	2019-01-22 17:57:55							Run Finish	2019-01-22 17:57:55							Run Finish	2019-01-22 17:57:55								Run Finish	2019-01-22 17:57:57							Run Finish	2019-01-22 17:57:57							Run Finish	2019-01-22 17:57:57
Operator	nfc							Operator	nfc							Operator	nfc								Operator	NFC							Operator	NFC							Operator	NFC
Notes	MP Stool Matching Manual Extracts and ASR100.NFC012219 RG # 3809							Notes	MP Stool Matching Manual Extracts and ASR100.NFC012219 RG # 3809							Notes	MP Stool Matching Manual Extracts and ASR100.NFC012219 RG # 3809								Notes	MP Stool Matching Manual Extracts Part 2 RG # 3812							Notes	MP Stool Matching Manual Extracts Part 2 RG # 3812							Notes	MP Stool Matching Manual Extracts Part 2 RG # 3812
Run On Software Version	Rotor-Gene Q Software 2.3.1.49							Run On Software Version	Rotor-Gene Q Software 2.3.1.49							Run On Software Version	Rotor-Gene Q Software 2.3.1.49								Run On Software Version	Rotor-Gene Q Software 2.3.1.49							Run On Software Version	Rotor-Gene Q Software 2.3.1.49							Run On Software Version	Rotor-Gene Q Software 2.3.1.49
Run Signature	The Run Signature is valid.							Run Signature	The Run Signature is valid.							Run Signature	The Run Signature is valid.								Run Signature	The Run Signature is valid.							Run Signature	The Run Signature is valid.							Run Signature	The Run Signature is valid.
Gain Green	6.67							Gain Green	6.67							Gain Green	6.67								Gain Green	6.67							Gain Green	6.67							Gain Green	6.67
Gain Orange	10							Gain Orange	10							Gain Orange	10								Gain Orange	10							Gain Orange	10							Gain Orange	10
Gain Red	9.33							Gain Red	9.33							Gain Red	9.33								Gain Red	10							Gain Red	10							Gain Red	10
Gain Red 3	3							Gain Red 3	3							Gain Red 3	3								Gain Red 3	3							Gain Red 3	3							Gain Red 3	3
Gain Red 6	6							Gain Red 6	6							Gain Red 6	6								Gain Red 6	6							Gain Red 6	6							Gain Red 6	6
Gain Red 9	9							Gain Red 9	9							Gain Red 9	9								Gain Red 9	9							Gain Red 9	9							Gain Red 9	9
Machine Serial No.	217313							Machine Serial No.	217313							Machine Serial No.	217313								Machine Serial No.	217308							Machine Serial No.	217308							Machine Serial No.	217308
Melt Information								Melt Information								Melt Information									Melt Information								Melt Information								Melt Information
Digital Filter	Heavy							Digital Filter	Heavy							Digital Filter	Heavy								Digital Filter	Heavy							Digital Filter	Heavy							Digital Filter	Heavy
Imported Analysis Settings								Imported Analysis Settings								Imported Analysis Settings									Imported Analysis Settings								Imported Analysis Settings								Imported Analysis Settings
Sample Page	Page 1							Sample Page	Page 1							Sample Page	Page 1								Sample Page	Page 1							Sample Page	Page 1							Sample Page	Page 1
Temp. Threshold	0°C							Temp. Threshold	0°C							Temp. Threshold	0°C								Temp. Threshold	0°C							Temp. Threshold	0°C							Temp. Threshold	0°C
Threshold	0							Threshold	0							Threshold	0								Threshold	0							Threshold	0							Threshold	0
Profile								Profile								Profile									Profile								Profile								Profile
Cycle	Cycle Point							Cycle	Cycle Point							Cycle	Cycle Point								Cycle	Cycle Point							Cycle	Cycle Point							Cycle	Cycle Point
Hold	Hold @ 95°C, 5min 0s							Hold	Hold @ 95°C, 5min 0s							Hold	Hold @ 95°C, 5min 0s								Hold	Hold @ 95°C, 5min 0s							Hold	Hold @ 95°C, 5min 0s							Hold	Hold @ 95°C, 5min 0s
Cycling (50 repeats)	Step 1: Hold @ 95°C, 20s							Cycling (50 repeats)	Step 1: Hold @ 95°C, 20s							Cycling (50 repeats)	Step 1: Hold @ 95°C, 20s								Cycling (50 repeats)	Step 1: Hold @ 95°C, 20s							Cycling (50 repeats)	Step 1: Hold @ 95°C, 20s							Cycling (50 repeats)	Step 1: Hold @ 95°C, 20s
	Step 2: Hold @ 65°C, 60s, acquiring to Cycling A([Green][1][1],[Orange][3][3],[Red][4][7])								Step 2: Hold @ 65°C, 60s, acquiring to Cycling A([Green][1][1],[Orange][3][3],[Red][4][7])								Step 2: Hold @ 65°C, 60s, acquiring to Cycling A([Green][1][1],[Orange][3][3],[Red][4][7])									Step 2: Hold @ 65°C, 60s, acquiring to Cycling A([Green][1][1],[Orange][3][3],[Red][4][7])								Step 2: Hold @ 65°C, 60s, acquiring to Cycling A([Green][1][1],[Orange][3][3],[Red][4][7])								Step 2: Hold @ 65°C, 60s, acquiring to Cycling A([Green][1][1],[Orange][3][3],[Red][4][7])
Melt	Ramp from 50°C to 70°C							Melt	Ramp from 50°C to 70°C							Melt	Ramp from 50°C to 70°C								Melt	Ramp from 50°C to 70°C							Melt	Ramp from 50°C to 70°C							Melt	Ramp from 50°C to 70°C
	Hold for 90s on the 1st step								Hold for 90s on the 1st step								Hold for 90s on the 1st step									Hold for 90s on the 1st step								Hold for 90s on the 1st step								Hold for 90s on the 1st step
	Hold for 10s on next steps,Melt A([Red 3][4][7],[Red 6][4][7],[Red 9][4][7])								Hold for 10s on next steps,Melt A([Red 3][4][7],[Red 6][4][7],[Red 9][4][7])								Hold for 10s on next steps,Melt A([Red 3][4][7],[Red 6][4][7],[Red 9][4][7])									Hold for 10s on next steps,Melt A([Red 3][4][7],[Red 6][4][7],[Red 9][4][7])								Hold for 10s on next steps,Melt A([Red 3][4][7],[Red 6][4][7],[Red 9][4][7])								Hold for 10s on next steps,Melt A([Red 3][4][7],[Red 6][4][7],[Red 9][4][7])
Melt data for Melt A.Red 3								Melt data for Melt A.Red 6								Melt data for Melt A.Red 9									Melt data for Melt A.Red 3								Melt data for Melt A.Red 6								Melt data for Melt A.Red 9
No.	Color	Name	Peak 1	Peak 2	Peak 3			No.	Color	Name	Peak 1	Peak 2	Peak 3	Peak 4		No.	Color	Name	Peak 1	Peak 2	Peak 3	Peak 4			No.	Color	Name	Peak 1	Peak 2	Peak 3	Peak 4		No.	Color	Name	Peak 1	Peak 2	Peak 3	Peak 4		No.	Color	Name	Peak 1	Peak 2
1		NTC	62.8					1		NTC	63					1		NTC	52.8	59.5	65.5				1		NTC	52.8	56.5	59.5	65		1		NTC	57.7	63.2				1		NTC
2		NTC	54.5	67.8				2		NTC	53	60	63			2		NTC	52.7	56.7	60.3	62.5			2		NTC						2		NTC	62.3	64.3				2		NTC	56.5	65.7
3		QNC	51.5	62.2				3		QNC	52.2	59	65	66		3		QNC	63.8	65.2					3		130	62					3		130	62					3		130	62
4		QPCW	60.5					4		QPCW	59.8					4		QPCW	61.7						4		159	57.2					4		159	57					4		159	56.5
5		QPCM	55.7					5		QPCM	55.5					5		QPCM	55						5		202	61.7					5		202	61.3					5		202	61
6		109	61.5					6		109	61.5					6		109	61						6		158	61.5					6		158	61.3					6		158	60.8
7		115	62.5					7		115	62.2					7		115	61.8						7		131	62.2					7		131	62					7		131	61.5
8		105	62					8		105	61.7					8		105	61.5						8		232	61.5					8		232	60.8					8		232	60.5
9		103	62					9		103	61.5					9		103	61						9		153	55.7					9		153	55.5					9		153	55
10		102	55.8					10		102	55.5					10		102	55.5						10		143	56.3	68.3				10		143	57	60.8				10		143	64.5
11		101	52	67				11		101	68					11		101	66.7						11		145	61.8					11		145	61.5					11		145	61.3
12		106	55.3					12		106	55.2					12		106	54.7						12		126	61.7					12		126	61.5					12		126	61
13		108	60.8					13		108	60.5					13		108	61.5						13		128	55					13		128	55					13		128	54.2
14		107	61.8					14		107	61.2					14		107	61						14		231	61.3					14		231	61.2					14		231	61
15		111	55.3					15		111	56					15		111	55						15		125	56					15		125	55.5					15		125	55
16		110	62					16		110	61.5					16		110	61.2						16		235	62					16		235	62					16		235	61.5
17		113	60.8					17		113	60.7					17		113	61						17		136	61.8					17		136	61.5					17		136	61
18		112	62					18		112	61.5					18		112	61.3						18		146	61.5					18		146	61.5					18		146	61
19		114	61.5					19		114	61.2					19		114	61						19		230	62.3					19		230	62.5					19		230	61.8
20		139	61.5					20		139	61.3					20		139	60.8						20		234	54	60.7	66.8			20		234	53.5	56.5	59.5	62		20		234	55.5	63.7
21		161	62.3					21		161	61.8					21		161	61.5						21		229	62					21		229	62					21		229	61.5
22		148	55	63.5	66.2			22		148	55					22		148	54.2						22		233	61.5					22		233	61					22		233	60.8
23		150	55.8					23		150	55.5					23		150	55.5
24		151	56.8					24		151	56.5					24		151	56.3
25		152	55.8					25		152	55.3					25		152	54.8

## Sheet: GRO_d
Quantitation Report						Quantitation Report						Quantitation Report
Experiment Information						Experiment Information						Experiment Information
Run Name	Run 2019-02-22 Manual Samples for Full Plate Stool 2					Run Name	Run 2019-02-22 Manual Samples for Full Plate Stool 2					Run Name	Run 2019-02-22 Manual Samples for Full Plate Stool 2
Run Start	2019-02-22 10:35:20					Run Start	2019-02-22 10:35:20					Run Start	2019-02-22 10:35:20
Run Finish	2019-02-22 12:48:20					Run Finish	2019-02-22 12:48:20					Run Finish	2019-02-22 12:48:20
Operator	nfc					Operator	nfc					Operator	nfc
Notes	Manual Samples for Full Plate Stool 2 RG # 3809					Notes	Manual Samples for Full Plate Stool 2 RG # 3809					Notes	Manual Samples for Full Plate Stool 2 RG # 3809
Run On Software Version	Rotor-Gene Q Software 2.3.1.49					Run On Software Version	Rotor-Gene Q Software 2.3.1.49					Run On Software Version	Rotor-Gene Q Software 2.3.1.49
Run Signature	The Run Signature is valid.					Run Signature	The Run Signature is valid.					Run Signature	The Run Signature is valid.
Gain Green	6.67					Gain Green	6.67					Gain Green	6.67
Gain Orange	10					Gain Orange	10					Gain Orange	10
Gain Red	9.33					Gain Red	9.33					Gain Red	9.33
Gain Red 3	3					Gain Red 3	3					Gain Red 3	3
Gain Red 6	6					Gain Red 6	6					Gain Red 6	6
Gain Red 9	9					Gain Red 9	9					Gain Red 9	9
Machine Serial No.	217313					Machine Serial No.	217313					Machine Serial No.	217313
Quantitation Information						Quantitation Information						Quantitation Information
Threshold	0.1					Threshold	0.1					Threshold	0.1
Left Threshold	1					Left Threshold	1					Left Threshold	1
Standard Curve Imported	No					Standard Curve Imported	No					Standard Curve Imported	No
Standard Curve (1)	N/A					Standard Curve (1)	N/A					Standard Curve (1)	N/A
Standard Curve (2)	N/A					Standard Curve (2)	N/A					Standard Curve (2)	N/A
Start normalising from cycle	11					Start normalising from cycle	11					Start normalising from cycle	11
Noise Slope Correction	No					Noise Slope Correction	No					Noise Slope Correction	No
No Template Control Threshold	0					No Template Control Threshold	0					No Template Control Threshold	0
Reaction Efficiency Threshold	Disabled					Reaction Efficiency Threshold	Disabled					Reaction Efficiency Threshold	Disabled
Normalisation Method	Dynamic Tube Normalisation					Normalisation Method	Dynamic Tube Normalisation					Normalisation Method	Dynamic Tube Normalisation
Digital Filter	Light					Digital Filter	Light					Digital Filter	Light
Sample Page	Page 1					Sample Page	Page 1					Sample Page	Page 1
Imported Analysis Settings						Imported Analysis Settings						Imported Analysis Settings
Profile						Profile						Profile
Cycle	Cycle Point					Cycle	Cycle Point					Cycle	Cycle Point
Hold	Hold @ 95°C, 5min 0s					Hold	Hold @ 95°C, 5min 0s					Hold	Hold @ 95°C, 5min 0s
Cycling (50 repeats)	Step 1: Hold @ 95°C, 20s					Cycling (50 repeats)	Step 1: Hold @ 95°C, 20s					Cycling (50 repeats)	Step 1: Hold @ 95°C, 20s
	Step 2: Hold @ 65°C, 60s, acquiring to Cycling A([Green][1][1],[Orange][3][3],[Red][4][7])						Step 2: Hold @ 65°C, 60s, acquiring to Cycling A([Green][1][1],[Orange][3][3],[Red][4][7])						Step 2: Hold @ 65°C, 60s, acquiring to Cycling A([Green][1][1],[Orange][3][3],[Red][4][7])
Melt	Ramp from 50°C to 70°C					Melt	Ramp from 50°C to 70°C					Melt	Ramp from 50°C to 70°C
	Hold for 90s on the 1st step						Hold for 90s on the 1st step						Hold for 90s on the 1st step
	Hold for 10s on next steps,Melt A([Red 3][4][7],[Red 6][4][7],[Red 9][4][7])						Hold for 10s on next steps,Melt A([Red 3][4][7],[Red 6][4][7],[Red 9][4][7])						Hold for 10s on next steps,Melt A([Red 3][4][7],[Red 6][4][7],[Red 9][4][7])
Raw Data For Cycling A.Green						Raw Data For Cycling A.Red						Raw Data For Cycling A.Orange
No.	Color	Name	Type	Ct		No.	Color	Name	Type	Ct		No.	Color	Name	Type	Ct
1		NTC	NTC			1		NTC	NTC			1		NTC	NTC	42
2		NTC	NTC			2		NTC	NTC			2		NTC	NTC
3		116	Unknown	36.99		3		116	Unknown	39.35		3		116	Unknown	25.48
4		120	Unknown	32.85		4		120	Unknown	35.33		4		120	Unknown	27
5		139	Unknown	33.87		5		139	Unknown	33.14		5		139	Unknown	25.42
6		141	Unknown	38.17		6		141	Unknown	37.48		6		141	Unknown	25.79
7		144	Unknown	33.68		7		144	Unknown	36.22		7		144	Unknown	30.21
8		147	Unknown	37.54		8		147	Unknown	36.91		8		147	Unknown	26.24
9		149	Unknown	31.09		9		149	Unknown	30.61		9		149	Unknown	27.18
10		224	Unknown	36.07		10		224	Unknown	35.28		10		224	Unknown	29.56
11		227	Unknown	33.51		11		227	Unknown	32.96		11		227	Unknown	30.77

## Sheet: Melts_d
Melt Report						Melt Report								Melt Report
Experiment Information						Experiment Information								Experiment Information
Run Name	Run 2019-02-22 Manual Samples for Full Plate Stool 2					Run Name	Run 2019-02-22 Manual Samples for Full Plate Stool 2							Run Name	Run 2019-02-22 Manual Samples for Full Plate Stool 2
Run Start	2019-02-22 10:35:20					Run Start	2019-02-22 10:35:20							Run Start	2019-02-22 10:35:20
Run Finish	2019-02-22 12:48:20					Run Finish	2019-02-22 12:48:20							Run Finish	2019-02-22 12:48:20
Operator	nfc					Operator	nfc							Operator	nfc
Notes	Manual Samples for Full Plate Stool 2 RG # 3809					Notes	Manual Samples for Full Plate Stool 2 RG # 3809							Notes	Manual Samples for Full Plate Stool 2 RG # 3809
Run On Software Version	Rotor-Gene Q Software 2.3.1.49					Run On Software Version	Rotor-Gene Q Software 2.3.1.49							Run On Software Version	Rotor-Gene Q Software 2.3.1.49
Run Signature	The Run Signature is valid.					Run Signature	The Run Signature is valid.							Run Signature	The Run Signature is valid.
Gain Green	6.67					Gain Green	6.67							Gain Green	6.67
Gain Orange	10					Gain Orange	10							Gain Orange	10
Gain Red	9.33					Gain Red	9.33							Gain Red	9.33
Gain Red 3	3					Gain Red 3	3							Gain Red 3	3
Gain Red 6	6					Gain Red 6	6							Gain Red 6	6
Gain Red 9	9					Gain Red 9	9							Gain Red 9	9
Machine Serial No.	217313					Machine Serial No.	217313							Machine Serial No.	217313
Melt Information						Melt Information								Melt Information
Digital Filter	Heavy					Digital Filter	Heavy							Digital Filter	Heavy
Imported Analysis Settings						Imported Analysis Settings								Imported Analysis Settings
Sample Page	Page 1					Sample Page	Page 1							Sample Page	Page 1
Temp. Threshold	0°C					Temp. Threshold	0°C							Temp. Threshold	0°C
Threshold	0					Threshold	0							Threshold	0
Profile						Profile								Profile
Cycle	Cycle Point					Cycle	Cycle Point							Cycle	Cycle Point
Hold	Hold @ 95°C, 5min 0s					Hold	Hold @ 95°C, 5min 0s							Hold	Hold @ 95°C, 5min 0s
Cycling (50 repeats)	Step 1: Hold @ 95°C, 20s					Cycling (50 repeats)	Step 1: Hold @ 95°C, 20s							Cycling (50 repeats)	Step 1: Hold @ 95°C, 20s
	Step 2: Hold @ 65°C, 60s, acquiring to Cycling A([Green][1][1],[Orange][3][3],[Red][4][7])						Step 2: Hold @ 65°C, 60s, acquiring to Cycling A([Green][1][1],[Orange][3][3],[Red][4][7])								Step 2: Hold @ 65°C, 60s, acquiring to Cycling A([Green][1][1],[Orange][3][3],[Red][4][7])
Melt	Ramp from 50°C to 70°C					Melt	Ramp from 50°C to 70°C							Melt	Ramp from 50°C to 70°C
	Hold for 90s on the 1st step						Hold for 90s on the 1st step								Hold for 90s on the 1st step
	Hold for 10s on next steps,Melt A([Red 3][4][7],[Red 6][4][7],[Red 9][4][7])						Hold for 10s on next steps,Melt A([Red 3][4][7],[Red 6][4][7],[Red 9][4][7])								Hold for 10s on next steps,Melt A([Red 3][4][7],[Red 6][4][7],[Red 9][4][7])
Melt data for Melt A.Red 3						Melt data for Melt A.Red 6								Melt data for Melt A.Red 9
No.	Color	Name	Peak 1	Peak 2		No.	Color	Name	Peak 1	Peak 2	Peak 3	Peak 4		No.	Color	Name	Peak 1	Peak 2	Peak 3
1		NTC	56.5	67.8		1		NTC	54.3	59.7	62.5	65		1		NTC	54.8	56.8	66.5
2		NTC	64.5			2		NTC	57.8	64.3	67			2		NTC	51.8	62	65.2
3		116	62.8			3		116	62.5					3		116	62.2
4		120	55.7			4		120	55.3					4		120	54.7
5		139	60.5			5		139	60.5					5		139	60
6		141	61.8			6		141	61.7					6		141	61.2
7		144	55.5			7		144	55.3					7		144	54.8
8		147	61.8			8		147	61.5					8		147	61.2
9		149	61			9		149	60.5					9		149	60.5
10		224	61.5			10		224	61.3					10		224	60.8
11		227	61.5			11		227	61.2					11		227	61

## Sheet: GRY_e
Quantitation Report						Quantitation Report						Quantitation Report
Experiment Information						Experiment Information						Experiment Information
Run Name	Run 2018-10-25 MP vs Manual Italy #12 203-219, 117, 118, 121					Run Name	Run 2018-10-25 MP vs Manual Italy #12 203-219, 117, 118, 121					Run Name	Run 2018-10-25 MP vs Manual Italy #12 203-219, 117, 118, 121
Run Start	2018-10-25 13:58:29					Run Start	2018-10-25 13:58:29					Run Start	2018-10-25 13:58:29
Run Finish	2018-10-25 16:12:10					Run Finish	2018-10-25 16:12:10					Run Finish	2018-10-25 16:12:10
Operator	NFC					Operator	NFC					Operator	NFC
Notes	MP vs Manual Italy #12 203-219, 117, 118, 121 RG # 3809					Notes	MP vs Manual Italy #12 203-219, 117, 118, 121 RG # 3809					Notes	MP vs Manual Italy #12 203-219, 117, 118, 121 RG # 3809
Run On Software Version	Rotor-Gene Q Software 2.3.1.49					Run On Software Version	Rotor-Gene Q Software 2.3.1.49					Run On Software Version	Rotor-Gene Q Software 2.3.1.49
Run Signature	The Run Signature is valid.					Run Signature	The Run Signature is valid.					Run Signature	The Run Signature is valid.
Gain Green	6.67					Gain Green	6.67					Gain Green	6.67
Gain Yellow	4					Gain Yellow	4					Gain Yellow	4
Gain Red	9.33					Gain Red	9.33					Gain Red	9.33
Gain Red 3	3					Gain Red 3	3					Gain Red 3	3
Gain Red 6	6					Gain Red 6	6					Gain Red 6	6
Gain Red 9	9					Gain Red 9	9					Gain Red 9	9
Machine Serial No.	217313					Machine Serial No.	217313					Machine Serial No.	217313
Quantitation Information						Quantitation Information						Quantitation Information
Threshold	0.1					Threshold	0.1					Threshold	0.1
Left Threshold	1					Left Threshold	1					Left Threshold	1
Standard Curve Imported	No					Standard Curve Imported	No					Standard Curve Imported	No
Standard Curve (1)	N/A					Standard Curve (1)	N/A					Standard Curve (1)	N/A
Standard Curve (2)	N/A					Standard Curve (2)	N/A					Standard Curve (2)	N/A
Start normalising from cycle	11					Start normalising from cycle	11					Start normalising from cycle	11
Noise Slope Correction	No					Noise Slope Correction	No					Noise Slope Correction	No
No Template Control Threshold	0					No Template Control Threshold	0					No Template Control Threshold	0
Reaction Efficiency Threshold	Disabled					Reaction Efficiency Threshold	Disabled					Reaction Efficiency Threshold	Disabled
Normalisation Method	Dynamic Tube Normalisation					Normalisation Method	Dynamic Tube Normalisation					Normalisation Method	Dynamic Tube Normalisation
Digital Filter	Light					Digital Filter	Light					Digital Filter	Light
Sample Page	Page 1					Sample Page	Page 1					Sample Page	Page 1
Imported Analysis Settings						Imported Analysis Settings						Imported Analysis Settings
Profile						Profile						Profile
Cycle	Cycle Point					Cycle	Cycle Point					Cycle	Cycle Point
Hold	Hold @ 95°C, 5min 0s					Hold	Hold @ 95°C, 5min 0s					Hold	Hold @ 95°C, 5min 0s
Cycling (50 repeats)	Step 1: Hold @ 95°C, 20s					Cycling (50 repeats)	Step 1: Hold @ 95°C, 20s					Cycling (50 repeats)	Step 1: Hold @ 95°C, 20s
	Step 2: Hold @ 65°C, 60s, acquiring to Cycling A([Green][1][1],[Red][4][7],[Yellow][2][2])						Step 2: Hold @ 65°C, 60s, acquiring to Cycling A([Green][1][1],[Red][4][7],[Yellow][2][2])						Step 2: Hold @ 65°C, 60s, acquiring to Cycling A([Green][1][1],[Red][4][7],[Yellow][2][2])
Melt	Ramp from 50°C to 70°C					Melt	Ramp from 50°C to 70°C					Melt	Ramp from 50°C to 70°C
	Hold for 90s on the 1st step						Hold for 90s on the 1st step						Hold for 90s on the 1st step
	Hold for 10s on next steps,Melt A([Red 3][4][7],[Red 6][4][7],[Red 9][4][7])						Hold for 10s on next steps,Melt A([Red 3][4][7],[Red 6][4][7],[Red 9][4][7])						Hold for 10s on next steps,Melt A([Red 3][4][7],[Red 6][4][7],[Red 9][4][7])
Raw Data For Cycling A.Green						Raw Data For Cycling A.Red						Raw Data For Cycling A.Yellow
No.	Color	Name	Type	Ct		No.	Color	Name	Type	Ct		No.	Color	Name	Type	Ct
1		NTC	NTC			1		NTC	NTC			1		NTC	NTC
2		NTC	NTC			2		NTC	NTC			2		NTC	NTC
3		203 MP	Unknown	37.95		3		203 MP	Unknown	42.97		3		203 MP	Unknown	31.22
4		204	Unknown	38.85		4		204	Unknown	41.56		4		204	Unknown	32.87
5		205	Unknown			5		205	Unknown			5		205	Unknown
6		206	Unknown	37.29		6		206	Unknown	37.65		6		206	Unknown	33.16
7		207	Unknown			7		207	Unknown			7		207	Unknown	33.74
8		208	Unknown	36.09		8		208	Unknown	45.13		8		208	Unknown	30
9		209	Unknown	39.28		9		209	Unknown			9		209	Unknown	33.48
10		210	Unknown	35.17		10		210	Unknown	35.35		10		210	Unknown	28.96
11		211	Unknown	38.7		11		211	Unknown	39.21		11		211	Unknown	30.12
12		212	Unknown	36.62		12		212	Unknown	37.92		12		212	Unknown	33.11
13		213	Unknown			13		213	Unknown			13		213	Unknown
14		214	Unknown	38.44		14		214	Unknown	39.64		14		214	Unknown	32.63
15		215	Unknown	38.48		15		215	Unknown	39.35		15		215	Unknown	33.4
16		216	Unknown	36.06		16		216	Unknown	43.55		16		216	Unknown	30.42
17		217	Unknown	39.73		17		217	Unknown	40.2		17		217	Unknown	32.05
18		218	Unknown			18		218	Unknown			18		218	Unknown	32.47
19		203 Manual	Unknown	32.36		19		203 Manual	Unknown	35.1		19		203 Manual	Unknown	28.99
20		204	Unknown	36.97		20		204	Unknown	41.63		20		204	Unknown	28.84
21		205	Unknown	27.61		21		205	Unknown	30.15		21		205	Unknown	31.89
22		206	Unknown	35.75		22		206	Unknown	35.62		22		206	Unknown	31.08
23		207	Unknown	37.33		23		207	Unknown	37.43		23		207	Unknown	28.79
24		208	Unknown	33.65		24		208	Unknown	37.91		24		208	Unknown	29.15
25		209	Unknown	34.77		25		209	Unknown	39.42		25		209	Unknown	28.47
26		210	Unknown	32.36		26		210	Unknown	32.8		26		210	Unknown	28.86
27		211	Unknown	37.22		27		211	Unknown	37.49		27		211	Unknown	28.75
28		212	Unknown	34.74		28		212	Unknown	35.26		28		212	Unknown	29.11
29		213	Unknown	30.65		29		213	Unknown	34.78		29		213	Unknown	28.78
30		214	Unknown	34.04		30		214	Unknown	34.01		30		214	Unknown	29.64
31		215	Unknown	34.05		31		215	Unknown	34.11		31		215	Unknown	32.03
32		216	Unknown	35.17		32		216	Unknown	38.83		32		216	Unknown	28.55
33		217	Unknown	35.3		33		217	Unknown	35.38		33		217	Unknown	28.54
34		218	Unknown	35.17		34		218	Unknown	39.06		34		218	Unknown	31.41
-						-						-

## Sheet: Melts_e
Melt Report						Melt Report								Melt Report
Experiment Information						Experiment Information								Experiment Information
Run Name	Run 2018-10-25 MP vs Manual Italy #12 203-219, 117, 118, 121					Run Name	Run 2018-10-25 MP vs Manual Italy #12 203-219, 117, 118, 121							Run Name	Run 2018-10-25 MP vs Manual Italy #12 203-219, 117, 118, 121
Run Start	2018-10-25 13:58:29					Run Start	2018-10-25 13:58:29							Run Start	2018-10-25 13:58:29
Run Finish	2018-10-25 16:12:10					Run Finish	2018-10-25 16:12:10							Run Finish	2018-10-25 16:12:10
Operator	NFC					Operator	NFC							Operator	NFC
Notes	MP vs Manual Italy #12 203-219, 117, 118, 121 RG # 3809					Notes	MP vs Manual Italy #12 203-219, 117, 118, 121 RG # 3809							Notes	MP vs Manual Italy #12 203-219, 117, 118, 121 RG # 3809
Run On Software Version	Rotor-Gene Q Software 2.3.1.49					Run On Software Version	Rotor-Gene Q Software 2.3.1.49							Run On Software Version	Rotor-Gene Q Software 2.3.1.49
Run Signature	The Run Signature is valid.					Run Signature	The Run Signature is valid.							Run Signature	The Run Signature is valid.
Gain Green	6.67					Gain Green	6.67							Gain Green	6.67
Gain Yellow	4					Gain Yellow	4							Gain Yellow	4
Gain Red	9.33					Gain Red	9.33							Gain Red	9.33
Gain Red 3	3					Gain Red 3	3							Gain Red 3	3
Gain Red 6	6					Gain Red 6	6							Gain Red 6	6
Gain Red 9	9					Gain Red 9	9							Gain Red 9	9
Machine Serial No.	217313					Machine Serial No.	217313							Machine Serial No.	217313
Melt Information						Melt Information								Melt Information
Digital Filter	Heavy					Digital Filter	Heavy							Digital Filter	Heavy
Imported Analysis Settings						Imported Analysis Settings								Imported Analysis Settings
Sample Page	Page 1					Sample Page	Page 1							Sample Page	Page 1
Temp. Threshold	0°C					Temp. Threshold	0°C							Temp. Threshold	0°C
Threshold	0					Threshold	0							Threshold	0
Profile						Profile								Profile
Cycle	Cycle Point					Cycle	Cycle Point							Cycle	Cycle Point
Hold	Hold @ 95°C, 5min 0s					Hold	Hold @ 95°C, 5min 0s							Hold	Hold @ 95°C, 5min 0s
Cycling (50 repeats)	Step 1: Hold @ 95°C, 20s					Cycling (50 repeats)	Step 1: Hold @ 95°C, 20s							Cycling (50 repeats)	Step 1: Hold @ 95°C, 20s
	Step 2: Hold @ 65°C, 60s, acquiring to Cycling A([Green][1][1],[Red][4][7],[Yellow][2][2])						Step 2: Hold @ 65°C, 60s, acquiring to Cycling A([Green][1][1],[Red][4][7],[Yellow][2][2])								Step 2: Hold @ 65°C, 60s, acquiring to Cycling A([Green][1][1],[Red][4][7],[Yellow][2][2])
Melt	Ramp from 50°C to 70°C					Melt	Ramp from 50°C to 70°C							Melt	Ramp from 50°C to 70°C
	Hold for 90s on the 1st step						Hold for 90s on the 1st step								Hold for 90s on the 1st step
	Hold for 10s on next steps,Melt A([Red 3][4][7],[Red 6][4][7],[Red 9][4][7])						Hold for 10s on next steps,Melt A([Red 3][4][7],[Red 6][4][7],[Red 9][4][7])								Hold for 10s on next steps,Melt A([Red 3][4][7],[Red 6][4][7],[Red 9][4][7])
Melt data for Melt A.Red 3						Melt data for Melt A.Red 6								Melt data for Melt A.Red 9
No.	Color	Name	Peak 1	Peak 2		No.	Color	Name	Peak 1	Peak 2	Peak 3	Peak 4		No.	Color	Name	Peak 1	Peak 2	Peak 3	Peak 4
1		NTC	55.8	65.5		1		NTC	67.5					1		NTC	61.7	66.8
2		NTC	63.5			2		NTC	62.8					2		NTC	57.5	63.8
3		203 MP	55.7			3		203 MP	55.5					3		203 MP	55
4		204	56.8			4		204	55.5	61.2				4		204	55
5		205	55.5	62.8		5		205	59	64.8				5		205	52.5	64.7
6		206	62			6		206	61					6		206	61
7		207	54	65.5		7		207	56.2	59.5	61.7	64.5		7		207	52.5	59	61.5	64.8
8		208	54.8			8		208	54.5					8		208	54.5
9		209	54.3	66.5		9		209	54.7					9		209	53.5
10		210	61.5			10		210	61.3					10		210	60.8
11		211	61.8			11		211	61.5					11		211	61.2
12		212	61.5			12		212	60.8					12		212	61
13		213	58.3	67.8		13		213	51.7	64	66.5			13		213	57.2	68.7
14		214	60.8			14		214	61.5					14		214	61.3
15		215	61.8			15		215	61.3					15		215	61.5
16		216	56.7			16		216	54.5					16		216	54.7
17		217	61			17		217	61.3					17		217	60.7
18		218	55.3			18		218	61.3					18		218	60.8	66
19		203 Manual	55.8			19		203 Manual	56					19		203 Manual	55.5
20		204	56.7			20		204	56.5					20		204	56
21		205	55.7			21		205	55.5					21		205	54.8
22		206	61.5			22		206	61.5					22		206	61
23		207	61.5			23		207	61.5					23		207	61.2
24		208	55.5			24		208	55.5					24		208	54.8
25		209	55.8			25		209	55.5					25		209	55
26		210	61.7			26		210	61.5					26		210	61
27		211	62			27		211	62					27		211	61.5
28		212	61.3			28		212	61.3					28		212	60.5
29		213	56.3			29		213	56					29		213	55.5
30		214	61.5			30		214	61.2					30		214	61
31		215	61.5			31		215	61.3					31		215	61
32		216	55.7			32		216	55.5					32		216	55.2
33		217	61.5			33		217	61.7					33		217	61.3
34		218	55.5			34		218	55.5					34		218	54.8

[truncated: 10 more sheets: GRY_f, Melts_f, GRO_g, Melts_g, GRO_h, Melts_h, GRY_i, Melts_i, GRY_j, Melts_j]
